# Supplementary material for: Vulnerability to climate change of islands worldwide and its impact on the tree of life
Source: Sci Rep. 2019 Oct 9;9:14471. doi: 10.1038/s41598-019-51107-x (PMC6785531; doi:10.1038/s41598-019-51107-x)
Supplement: Supplementary file 2 — Supplementary Dataset 1 [file 41598_2019_51107_MOESM2_ESM.xlsx]

## Sheet: Supplementary dataset S1
NAME	NAME_LOCAL	COUNTRY	ExpPDloss	ExpSRloss	ExpSRlossED	pvalue_ExpPDloss	pvalue_ExpSRloss	pvalue_ExpSRlossED	ExpPDloss_residuals	ExpSRloss_residuals	ExpSRlossED_residuals	Vulnerability to sea level rie	Vulnerability to shift in temperature	Vulnerability to shift in rainfall	Overall vulnerability	Category of vulnerability to sea level rie	Category of vulnerability to shift in temperature	Category of vulnerability to shift in rainfall	Category of overall vulnerability
Aogashima	Aoga-shima	Japan	5.39193959864203	0.774500528925101	0.0256410256410257	0.263366336633663	0.751485148514851	0.404950495049505	-0.975825690771578	-0.460975111835518	-0.737992356639032	2.2	3	3	2.73333333333333	moderate	high	high	moderate
Shimada-jima	Simada Sima	Japan	0.0378701998420234	0.000789889415481859	0	0.782178217821782	0.357425742574257	0	-0.997709552100809	-0.99804385085952	-1	1.6	2	2	1.86666666666667	low	moderate	moderate	low
Sakhalin	Sakhaline	Russian Federation	40.2617613857789	1.2994670994307	0.459521426295824	0.631683168316832	0.404950495049505	0.848514851485148	3.64875534868271	3.41156225036107	8.95904594405383	2.4	1.25	1	1.55	moderate	low	low	low
Paramushir	Paramushir	Russian Federation	0.0386354566122097	0.00245586731559544	0	0.0455445544554455	0.00198019801980198	0	-0.980756679950043	-0.982989091137159	-1	2	1.5	2.25	1.91666666666667	moderate	low	moderate	low
Karaginskyi	Karaginsky Island	Russian Federation	0.0521112375735316	0.00499134158977443	0	0.144554455445545	0.195049504950495	0	-0.967441440146276	-0.96138453273897	-1	1.8	1.25	1.25	1.43333333333333	low	low	low	low
Urup	Kamome-shima	Russian Federation	0.00699618840579724	0.00144927536231887	0	0.335643564356436	0.567326732673267	0	-0.998868757508361	-0.994201408285324	-1	2	1.5	2.5	2	moderate	low	moderate	moderate
Bering	Bering	Russian Federation	0.024871880394161	0.00436496350364967	0	0.241584158415842	0.535643564356436	0	-0.984773735928416	-0.966564499554917	-1	1.8	1.25	1.25	1.43333333333333	low	low	low	low
Onnekotan	Onnekotan-jima	Russian Federation	0.0679331579557524	0.00613029288591549	0	0.0881188118811881	0.102970297029703	0	-0.966085247417229	-0.957489329173939	-1	1.6	1.5	2.25	1.78333333333333	low	low	moderate	low
Shimushu	Shimishu-tｭ	Russian Federation	0.00628843028284163	0.000990354372943036	0	0.0257425742574257	0.0435643564356436	0	-0.996277645568648	-0.992537384337401	-1	1.6	1.25	1.5	1.45	low	low	low	low
Sinsiru	Simusir	Russian Federation	0.0788018974837143	0.00978817909417284	0	0.0693069306930693	0.175247524752475	0	-0.983037449484271	-0.954971161049647	-1	2	1.5	2.5	2	moderate	low	moderate	moderate
Atlasova	Tchatcha-Kotan	Russian Federation	0.0364274347235291	0.00183047644630208	0	0.16039603960396	0.0188118811881188	0	-0.999934154848081	-0.999182104781955	-1	1.4	1.25	2.5	1.71666666666667	low	low	moderate	low
Shiashkotan	Syasukotan Tｭ	Russian Federation	0.107137398265422	0.00849592400236298	0	0.0297029702970297	0.0247524752475248	0	-0.981909194356592	-0.965281227025409	-1	1.8	1.5	2.25	1.85	low	low	moderate	low
Kharimkotan	Harimkotan	Russian Federation	0.0971272596157221	0.00607103888394655	0	0.146534653465347	0.0594059405940594	0	-0.978042640082009	-0.971395460321719	-1	1.4	1.5	2.5	1.8	low	low	moderate	low
Ketoy	Ketoj	Russian Federation	0.0373313292548837	0.00277303205205492	0	0.0267326732673267	0.0267326732673267	0	-0.983316244366205	-0.981781448208777	-1	1.4	1.5	2.75	1.88333333333333	low	low	moderate	low
Matsuwa	Matua	Russian Federation	0.00628843028284163	0.000990354372943036	0	0.0099009900990099	0.0277227722772277	0	-0.996622744717174	-0.99288330073618	-1	1.6	1.5	2.5	1.86666666666667	low	low	moderate	low
Tirihoi-Kita Sima	Chirpoy	Russian Federation	0.0132846186886389	0.00243962973526191	0	0.0099009900990099	0.0504950495049505	0	-0.994063671143736	-0.983972796415816	-1	2.4	1.75	2.75	2.3	moderate	low	moderate	moderate
Totomosiri	Moneron	Russian Federation	3.87526427360994	0.151979298098716	0.0357142857142857	0.781188118811881	0.691089108910891	0.847524752475247	0.274079146059563	-0.14038489744872	-0.0138675143374594	2	1.5	2.5	2	moderate	low	moderate	moderate
Sirinki	Anciferova	Russian Federation	0.00220802188868062	0.000625390869293363	0	0.0801980198019802	0.289108910891089	0	-0.999465856947877	-0.996954399350494	-1	1.8	2	2.75	2.18333333333333	low	moderate	moderate	moderate
Attu	Attu	United States of America	0.552220174878689	0.0617986825675629	0.00301457612201661	0	0.0168316831683168	0.188118811881188	-0.92826947465861	-0.777793116314832	-0.932860789343169	2	1.5	2.5	2	moderate	low	moderate	moderate
Amchitka	Amchitka	United States of America	0.593335324568018	0.0551564093034082	0.00301457612201661	0.0376237623762376	0.0267326732673267	0.283168316831683	-0.994507257193484	-0.94532493437767	-0.963568015055266	2.6	1.5	2.25	2.11666666666667	moderate	low	moderate	moderate
Kiska	Kiska	United States of America	0.0139406124999997	0.00249999999999995	0	0.525742574257426	0.723762376237624	0	-0.997722794085052	-0.989947574658263	-1	2	1.5	2.25	1.91666666666667	moderate	low	moderate	low
Agattu	Agattu	United States of America	0.420521131151193	0.0407574257923778	0.00301457612201661	0.00099009900990099	0.00297029702970297	0.22970297029703	-0.927563062500332	-0.831816713478735	-0.928328397475877	1.8	1.5	2.25	1.85	low	low	moderate	low
Buldir	Buldir	United States of America	0.36010942378221	0.0455127220597063	0.00156739811912221	0.0683168316831683	0.186138613861386	0.295049504950495	-0.941216989168813	-0.817057000624172	-0.963196022406839	2	2	2.75	2.25	moderate	moderate	moderate	moderate
Shemya	Shemya	United States of America	0.047305979551744	0.00436288712769417	0.0014471780028944	0.0782178217821782	0.122772277227723	0.757425742574257	-0.979025676117545	-0.97144706821901	-0.957177220987029	2.6	1.75	2.5	2.28333333333333	moderate	low	moderate	moderate
Nizki		United States of America	0.00220802188868062	0.000625390869293363	0	0.0336633663366337	0.175247524752475	0	-0.999496336791388	-0.997040454908434	-1	2.4	1.75	2.75	2.3	moderate	low	moderate	moderate
Alaid		United States of America	0.00408040839416101	0.000364963503649673	0	0.21980198019802	0	0	-0.999058066791113	-0.998262800843165	-1	2.4	1.75	2.75	2.3	moderate	low	moderate	moderate
Suga Sima	Suga-shima	Japan	5.85659610539877	0.347830401291668	0	0.932673267326733	0.947524752475247	0	0.867758667221059	0.938377210867634	-1	2.2	2.75	2.25	2.4	moderate	moderate	moderate	moderate
Toshima	Toshima	Japan	0.00408040839416101	0.000364963503649673	0	0.291089108910891	0	0	-0.999986112891103	-0.999777953714008	-1	2	2.75	2.75	2.5	moderate	moderate	moderate	moderate
Ile Coniquet	Ile Conniquet	Gabon	1.30078370146783	0.121675311775742	0	0.916831683168317	0.945544554455445	0	-0.280269645376113	-0.112834962811942	-1	2.2	3.25	2.25	2.56666666666667	moderate	high	moderate	moderate
Shikinejima	Sikine Sima	Japan	0.0528571265778911	0.00511060151079711	0	0.305940594059406	0.430693069306931	0	-0.982082362639212	-0.97065926682035	-1	2.6	3	2.5	2.7	moderate	high	moderate	moderate
Okami Sima	Okami-shima	Japan	0.0857657764705879	0.0117647058823529	0	0.912871287128713	0.905940594059406	0	-0.983467990969436	-0.94871596321524	-1	2.8	2.75	3.25	2.93333333333333	moderate	moderate	high	moderate
Yururi Sima	Yururi-tｭ	Japan	0.00220802188868062	0.000625390869293363	0	0.0504950495049505	0.254455445544555	0	-0.998888571679527	-0.995645779613272	-1	2.6	2.25	2.5	2.45	moderate	moderate	moderate	moderate
		Gabon	0.0153758474576271	0.00423728813559321	0	0.431683168316832	0.776237623762376	0	-0.994813203814976	-0.97573087153983	-1	2.4	3.25	3.25	2.96666666666667	moderate	high	high	moderate
Ile Agoume	Ile Egumﾚ	Gabon	299.253013915028	12.1640645909465	2.19791666666667	1	1	1	-0.683447114726467	3.185058731291	15.0777758884761	3.4	3.5	2.5	3.13333333333333	high	high	moderate	high
Minamitori	Ane-shima	Japan	0.502450039284082	0.0546951140668487	0	0.50990099009901	0.594059405940594	0	-0.999827487223798	-0.989131201618034	-1	3	3.25	2.25	2.83333333333333	high	high	moderate	moderate
		Japan	0.124207802197802	0.00549450549450547	0	0.836633663366337	0.76039603960396	0	-0.97211638533117	-0.974200091593704	-1	2	2	2.5	2.16666666666667	moderate	moderate	moderate	moderate
Zyｭga Sima	Jｭga-shima	Japan	0.0231424788166968	0.00212552688393141	0	0.256435643564356	0.338613861386139	0	-0.989454784098212	-0.985902711039956	-1	3.2	3	2.75	2.98333333333333	high	high	moderate	moderate
Hatsushima	Hatu Sima	Japan	0.0396957238304031	0.00204281585264298	0	0.402970297029703	0.276237623762376	0	-0.987455075444636	-0.988666279333361	-1	2.6	3.25	3.25	3.03333333333333	moderate	high	high	high
E-no Sima	Eno-shima	Japan	0.316116829846451	0.0241105322761337	0	0.717821782178218	0.692079207920792	0	-0.900502969961311	-0.866497124536871	-1	3	2.75	2	2.58333333333333	high	moderate	moderate	moderate
South Island	Minami Shima	Russian Federation	0.00699618840579724	0.00144927536231887	0	0.422772277227723	0.573267326732673	0	-0.996388804389261	-0.989785134660353	-1	2.8	2	2.75	2.51666666666667	moderate	moderate	moderate	moderate
Murray island	Mer	Queensland Islands (Torres Strait)	13.0261413972088	0.947423032432107	0.0494505494505495	0.479207920792079	0.687128712871287	0.520792079207921	-0.586735161555258	0.712719285049565	-0.205243426320903	2.2	2.75	3	2.65	moderate	moderate	high	moderate
Motutaiko		New Zealand	0.00408040839416101	0.000364963503649673	0	0.195049504950495	0	0	-0.999441257562194	-0.998653498451918	-1	3.2	3.75	3	3.31666666666667	high	high	high	high
Troubridge	Nosy Ambariovato	Madagascar	4.58129206436057	0.325265988876692	0	0.915841584158416	0.952475247524752	0	1.35471868988573	1.28782889883072	-1	2	3	2	2.33333333333333	moderate	high	moderate	moderate
		Madagascar	0.0515834409937889	0.00621118012422361	0	0.800990099009901	0.830693069306931	0	-0.962334494306273	-0.948150603571357	-1	2	2	2.25	2.08333333333333	moderate	moderate	moderate	moderate
O-jima		Japan	0.00408040839416101	0.000364963503649673	0	0.221782178217822	0	0	-0.998429423102882	-0.997770714177092	-1	3.2	3.75	3.5	3.48333333333333	high	high	high	high
Hira-jima	Shira-jima	Japan	0.0159647903797455	0.000506329113924009	0	0.478217821782178	0.128712871287129	0	-0.99466138285528	-0.997112327072582	-1	3.4	3.25	3	3.21666666666667	high	high	high	high
		Japan	0.0297146477611943	0.0029850746268657	0	0.713861386138614	0.752475247524752	0	-0.989110723462233	-0.982198048672746	-1	3.4	3.5	2.75	3.21666666666667	high	high	moderate	high
		Japan	0.0725308171004763	0.010518705103088	0	0.679207920792079	0.762376237623762	0	-0.944031109305957	-0.909794070807763	-1	1.6	2	1	1.53333333333333	low	moderate	low	low
		Japan	0.00408040839416101	0.000364963503649673	0	0.252475247524753	0	0	-0.997687287832486	-0.997307530911189	-1	1.4	2	1.5	1.63333333333333	low	moderate	low	low
		Japan	0.0835899341188434	0.016338899026155	0	0.186138613861386	0.431683168316832	0	-0.972103832987083	-0.906908282866674	-1	2.6	3	3	2.86666666666667	moderate	high	high	moderate
		Japan	0.183974851624653	0.022203624572679	0	0.601980198019802	0.656435643564356	0	-0.920422734163009	-0.856430992992262	-1	2	2.5	2.75	2.41666666666667	moderate	moderate	moderate	moderate
		Japan	0.575902188629195	0.2187619777674	0	0.491089108910891	0.87029702970297	0	-0.892357278730889	-0.060605554422288	-1	2.4	2.75	2.75	2.63333333333333	moderate	moderate	moderate	moderate
		Japan	0.0517885357142858	0.0178571428571429	0	0.840594059405941	0.940594059405941	0	-0.989077168113571	-0.91866411977621	-1	2.2	2.5	2.75	2.48333333333333	moderate	moderate	moderate	moderate
		Japan	0.00220802188868062	0.000625390869293363	0	0.0386138613861386	0.237623762376238	0	-0.999201390299633	-0.996294176751987	-1	3.2	3.5	3.25	3.31666666666667	high	high	high	high
		Japan	0.00408040839416101	0.000364963503649673	0	0.141584158415842	0	0	-0.998518545154561	-0.997833347514662	-1	3.8	4	4	3.93333333333333	high	very high	very high	high
Ilha de Moambique	Ilha de Mo?ｺambique	Mozambique	0	0.00684931506849318	0	0	0.846534653465347	0	-1	-0.967852613294237	-1	3.2	3.25	3	3.15	high	high	high	high
South Iwo (Minamiiwoto)	San Augustio Island	Japan	1.06668689318881	0.120183523439481	0	0.351485148514851	0.475247524752475	0	-0.922402869141689	-0.674315378632828	-1	2.4	2.75	2.5	2.55	moderate	moderate	moderate	moderate
Maguro-ne		Japan	0.0297146477611943	0.0029850746268657	0	0.664356435643564	0.726732673267326	0	-0.992215797559413	-0.984887018906845	-1	3.6	3.25	2.5	3.11666666666667	high	high	moderate	high
		Russian Federation	0.0119589280602799	0.00167014470326043	0	0.00198019801980198	0.00396039603960396	0	-0.999928150386427	-0.998659227802579	-1	2	2	3	2.33333333333333	moderate	moderate	high	moderate
		Canada	0.0393698616822436	0.0018691588785047	0	0.716831683168317	0.669306930693069	0	-0.987729227603374	-0.98969958800937	-1	3.2	2.25	2.25	2.56666666666667	high	moderate	moderate	moderate
		Canada	0.0681652413793101	0.00862068965517238	0	0.792079207920792	0.822772277227723	0	-0.972727985675267	-0.946339695651001	-1	3	3	2.75	2.91666666666667	high	high	moderate	moderate
		Canada	0.0352482378558716	0.00187058559414233	0	0.434653465346535	0.257425742574257	0	-0.994159902451512	-0.992426187887076	-1	3	2.5	2.5	2.66666666666667	high	moderate	moderate	moderate
Tusket Island	Big Tusket Island	Canada	0.18992014489027	0.0118761616974217	0.00156739811912221	0.395049504950495	0.27029702970297	0.694059405940594	-0.896723239094863	-0.914137566573605	-0.951375827964663	2.2	2	1.75	1.98333333333333	moderate	moderate	low	low
Seal Island		Canada	0.907425019718834	0.0471611995079073	0.00688313836344035	0.0633663366336634	0.00198019801980198	0.441584158415842	-0.880702521284405	-0.829425597433642	-0.846274236237089	2.2	2.25	2	2.15	moderate	moderate	moderate	moderate
		Canada	0.113148321729378	0.00748297441997003	0	0.140594059405941	0.0564356435643564	0	-0.999880245623439	-0.997424793857774	-1	3	2.75	2.5	2.75	high	moderate	moderate	moderate
Bon Portage Island		Canada	0.968532114193701	0.0545236906058145	0.0072935842102414	0.0207920792079208	0	0.432673267326733	-0.877067645961061	-0.806149918929171	-0.838427535231902	2.8	2.25	2.25	2.43333333333333	moderate	moderate	moderate	moderate
		Canada	0.0587828575157235	0.00259577510933328	0	0.395049504950495	0.12970297029703	0	-0.998126433171411	-0.995296861103613	-1	2.8	2.25	2.25	2.43333333333333	moderate	moderate	moderate	moderate
Sao Miguel	Sao Miguel	Portugal	1.80040208259845	0.191367412037123	0.0144921968088997	0.0514851485148515	0.0653465346534654	0.387128712871287	-0.833924839207684	-0.417725276723877	-0.701820286630978	1.8	1.75	2	1.85	low	low	moderate	low
Pico	Ilha do Pico	Portugal	0.486801379183425	0.0431872632530315	0.0297545179535738	0.149504950495049	0.13960396039604	0.847524752475247	-0.920761899441133	-0.826645083156508	-0.301795732733168	1.6	2	2	1.86666666666667	low	moderate	moderate	low
Sao Jorge	San Jorge	Portugal	2.82345792798391	0.135132187371161	0.00156739811912221	0.756435643564356	0.744554455445544	0.4	0.0861099096198234	-0.174823656946346	-0.955119602876731	1.8	2	2	1.93333333333333	low	moderate	moderate	low
Faial	Fayal	Portugal	0.96079721066668	0.158222378414692	0.00116009280742457	0.193069306930693	0.438613861386139	0.161386138613861	-0.79673517636862	-0.27825071022137	-0.971075081791898	1.6	2	2	1.86666666666667	low	moderate	moderate	low
Santa Maria	Santa Maria	Portugal	0.146383913258038	0.0279124240908513	0	0.452475247524752	0.686138613861386	0	-0.917793057417854	-0.795003628159149	-1	1.8	2	2.25	2.01666666666667	low	moderate	moderate	moderate
Flores	Das Flores	Portugal	0.0409965583313588	0.00382453852998509	0	0.184158415841584	0.266336633663366	0	-0.975422663361711	-0.971001979295943	-1	1.4	2	1.5	1.63333333333333	low	moderate	low	low
Graciosa	Graciosa	Portugal	0.00510223862928385	0.000623052959501602	0	0.235643564356436	0.2	0	-0.998447789155399	-0.996606855383897	-1	1.4	2.25	1	1.55	low	moderate	low	low
Corvo	Ilha do Corvo	Portugal	1.28877772633566	0.116652148664344	0	0.891089108910891	0.940594059405941	0	-0.0747704577361706	-0.0342361451294701	-1	1.8	2.75	1.75	2.1	low	moderate	low	moderate
Ayon	Ajon	Russian Federation	0.186859332413848	0.0670720508167991	0	0.0455445544554455	0.49009900990099	0	-0.954145993288568	-0.671079030453131	-1	1.8	2	2	1.93333333333333	low	moderate	moderate	low
Great Rautan	Bol'shoy Rautan	Russian Federation	0.0170623605805034	0.0128181749107211	0	0.141584158415842	0.795049504950495	0	-0.992888317082217	-0.91860263179212	-1	2	2.25	2	2.08333333333333	moderate	moderate	moderate	moderate
Youngs	Plumb Island	United States of America	45.3480476607193	2.98009409734419	1.15893961623642	0.814851485148515	0.974257425742574	0.98019801980198	-0.735832439846336	1.35661432517919	11.5822303618497	2.6	1.75	2	2.11666666666667	moderate	low	moderate	moderate
Santa Cruz	Santa Cruz Island	United States of America	20.4381869081302	1.13348702913768	0.0285922234247618	0.699009900990099	0.764356435643564	0.0801980198019802	0.136190049938861	1.69395856514634	-0.476772609453669	1.8	1.75	2	1.85	low	low	moderate	low
Staten	Staten Island	United States of America	12.1397006559953	0.30912649126775	0.0461368701261645	0.772277227722772	0.508910891089109	0.685148514851485	-0.293409098466413	-0.248648099123562	-0.146686979303297	2.2	1.75	1.75	1.9	moderate	low	low	low
Assateague	Smith Hammocks	United States of America	1.46413323548571	0.0329857744298361	0	0.842574257425743	0.702970297029703	0	-0.144031708112707	-0.75294498927787	-1	3	1.75	2	2.25	high	low	moderate	moderate
Roanoke	Roanoke Island	United States of America	0.105024365187226	0.0176955480358161	0	0.565346534653465	0.716831683168317	0	-0.944566961753891	-0.873912412345462	-1	2.4	2.25	2.5	2.38333333333333	moderate	moderate	moderate	moderate
San Miguel	San Miguel Island	United States of America	11.0097804898653	0.558596208379377	0.0204081632653061	0.792079207920792	0.748514851485148	0	-0.131712407027893	0.574567753626175	-0.59505338742293	1.8	1.75	2.25	1.93333333333333	low	low	moderate	low
Topsail	Topsail Island	United States of America	0.505036295324005	0.0474956894046366	0	0.64059405940594	0.65049504950495	0	-0.685698888826843	-0.633255350529828	-1	2.6	2.25	2.25	2.36666666666667	moderate	moderate	moderate	moderate
High Hills	Guthrie Hammock	United States of America	0.124207802197802	0.00549450549450547	0	0.883168316831683	0.841584158415842	0	-0.967772303715983	-0.972311930866795	-1	3	2.25	2.5	2.58333333333333	high	moderate	moderate	moderate
Jones Beach	Great	United States of America	0.0625178581264877	0.0204862291737504	0	0.583168316831683	0.838613861386139	0	-0.964338187597677	-0.848392692374401	-1	3	2.25	2.5	2.58333333333333	high	moderate	moderate	moderate
Harbor	Figure Eight	United States of America	0.264268741180162	0.0257454488386691	0	0.785148514851485	0.799009900990099	0	-0.860802387286217	-0.816737612235921	-1	2.8	2.75	2.75	2.76666666666667	moderate	moderate	moderate	moderate
Chincoteague	Mills	United States of America	0.0406367175925928	0.00462962962962965	0	0.787128712871287	0.8	0	-0.98866560025202	-0.975832720367059	-1	2.8	2.25	2.5	2.51666666666667	moderate	moderate	moderate	moderate
Flat	Long Beach Island	United States of America	0.0163976311429763	0.00510429999654071	0	0.130693069306931	0.575247524752475	0	-0.990717802912985	-0.962366898177563	-1	3	2.25	2.25	2.5	high	moderate	moderate	moderate
Blackman	Rainbow	United States of America	0.013059033383915	0.00151745068285281	0	0.459405940594059	0.542574257425743	0	-0.993439388472434	-0.989444924486509	-1	2.8	2.25	2.25	2.43333333333333	moderate	moderate	moderate	moderate
		United States of America	0.00408040839416101	0.000364963503649673	0	0.235643564356436	0	0	-0.999295783068831	-0.998492592403106	-1	2.8	2.25	2.75	2.6	moderate	moderate	moderate	moderate
Hog	Paramore	United States of America	0.0725067882106327	0.00485773380289567	0	0.655445544554455	0.589108910891089	0	-0.960072639231224	-0.964663421075239	-1	2.8	2.25	2.75	2.6	moderate	moderate	moderate	moderate
Shooting Hammock	Cow	United States of America	0.0368232790262174	0.00187265917602997	0.00187265917602997	0.669306930693069	0.69009900990099	0.94950495049505	-0.985881495114261	-0.988583027193276	-0.946419591317414	2.8	2.75	3	2.85	moderate	moderate	high	moderate
Carroll Island	Stubby Island	United States of America	1.18681681571219	0.021768308574528	0.00558377239161778	0.716831683168317	0.327722772277228	0.845544554455446	-0.651530694227463	-0.883484112118768	-0.849805626682224	3	2.25	2.25	2.5	high	moderate	moderate	moderate
Angel		United States of America	2.32990079049828	0.294347648357427	0	0.273267326732673	0.50990099009901	0	-0.831048076905911	-0.203587199617516	-1	2	2.25	2.75	2.33333333333333	moderate	moderate	moderate	moderate
Treasure Island	Treasure Island	United States of America	1.8250655282258	0.0358294930875576	0	0.954455445544555	0.907920792079208	0	-0.0813856710825093	-0.7505473322385	-1	2.4	2.75	3.25	2.8	moderate	moderate	high	moderate
Rikers Island		United States of America	0.0356153154362421	0.00167785234899331	0	0.673267326732673	0.603960396039604	0	-0.989153100748856	-0.990857504641088	-1	1.8	1.75	1.75	1.76666666666667	low	low	low	low
Pea Patch Island		United States of America	0.535629307692308	0.0769230769230769	0	0.943564356435644	0.956435643564356	0	-0.838901932818873	-0.583406473144862	-1	3	2.75	3	2.91666666666667	high	moderate	high	moderate
Hart-Miller Island		United States of America	0.13170255528917	0.0229769681847783	0	0.499009900990099	0.645544554455445	0	-0.943443469324682	-0.851953957443658	-1	3	2.75	2.75	2.83333333333333	high	moderate	moderate	moderate
Hart Island		United States of America	0.0386609636963701	0.00330033003300334	0	0.716831683168317	0.723762376237624	0	-0.988448416307897	-0.982183620459979	-1	3.2	2.75	2.75	2.9	high	moderate	moderate	moderate
		United States of America	0.101233531016887	0.0102883263389569	0	0.0574257425742574	0.124752475247525	0	-0.958879956218335	-0.935484618203043	-1	3.4	2.75	2.75	2.96666666666667	high	moderate	moderate	moderate
Cedar Island		United States of America	0.16925064599483	0.00258397932816534	0	0.911881188118812	0.746534653465346	0	-0.931913249372465	-0.983872753673638	-1	3.2	2.75	3.25	3.06666666666667	high	moderate	high	high
Brooks	Brooks Island	United States of America	1.18647838546334	0.177809832589939	0.00228310502283102	0.405940594059406	0.693069306930693	0.459405940594059	-0.831605825557709	-0.332419938408065	-0.948098381659924	3.4	3.25	3.75	3.46666666666667	high	high	high	high
Shea Island	Little Ram	United States of America	0.0151530675994036	0.00308679043164329	0	0.0188118811881188	0.187128712871287	0	-0.99258674697111	-0.978805083394204	-1	3.8	3.25	3.25	3.43333333333333	high	high	high	high
Chimon Island		United States of America	0.212320007798841	0.0296469012507704	0	0.0366336633663366	0.112871287128713	0	-0.971923100221067	-0.892465880622472	-1	3.6	3.25	3.25	3.36666666666667	high	high	high	high
		United States of America	0.0386609636963701	0.00330033003300334	0	0.720792079207921	0.8	0	-0.987602334990843	-0.981558558016572	-1	3.8	3.25	3.25	3.43333333333333	high	high	high	high
Ellis Island		United States of America	0.00918264702344486	0.000988016463151275	0	0.0297029702970297	0.0168316831683168	0	-0.996072448592405	-0.99364636745882	-1	3.8	3.25	3.5	3.51666666666667	high	high	high	high
Ano Nuevo Island	A??o Nuevo Island	United States of America	0.160816238054431	0.0350796113244818	0	0.120792079207921	0.467326732673267	0	-0.971200725049679	-0.85247519543528	-1	3.4	3.25	3.25	3.3	high	high	high	high
Alcatraz		United States of America	3.74156707657392	0.333400919974062	0.0769230769230769	0.882178217821782	0.938613861386139	0.981188118811881	-0.258057175711662	0.473569921335994	0.889423222227083	3.2	3.25	3.75	3.4	high	high	high	high
Sedge Island		United States of America	0.0985870980575956	0.0147893558298183	0	0.676237623762376	0.754455445544554	0	-0.943430260681587	-0.890236353495615	-1	3	2.25	2.5	2.58333333333333	high	moderate	moderate	moderate
East Marin		United States of America	0.125367468536835	0.0631821282401092	0	0.703960396039604	0.92970297029703	0	-0.954197615492516	-0.623764130825755	-1	3.4	3.25	3.5	3.38333333333333	high	high	high	high
Dudley Island	Bear Island	United States of America	0.0386609636963701	0.00330033003300334	0	0.810891089108911	0.795049504950495	0	-0.992763080575906	-0.985817649148882	-1	2.8	2.75	3	2.85	moderate	moderate	high	moderate
Dayton	Sedge	United States of America	2.2239040490961	0.193074113515577	0.0615510203383115	0.503960396039604	0.662376237623762	0.89009900990099	-0.755567538969417	-0.360101347030929	0.318845770035516	2.6	1.75	1.5	1.95	moderate	low	low	low
Edys Island	Martha's vineyard	United States of America	9.7204972383719	1.32622183311301	0.0289941009045906	0.545544554455446	0.940594059405941	0.513861386138614	-0.139951008660871	2.95408748608127	-0.409167715088404	2.4	1.75	1.5	1.88333333333333	moderate	low	low	low
Nantucket	Abnecotants	United States of America	8.79722961032662	0.281320394497056	0.0714285714285714	0.262376237623762	0.094059405940594	0	-0.692710930118373	-0.466997880409447	0.173834300551149	2.4	1.75	1.25	1.8	moderate	low	low	low
Rhode Island	Prudence	United States of America	2.04232519948569	0.151310908877959	0.0208507344395948	0.523762376237624	0.562376237623762	0.703960396039604	-0.843733975539555	-0.579737128158116	-0.589159947948499	2.4	1.75	1.75	1.96666666666667	moderate	low	low	low
Vinal Falls	Vinalhaven	United States of America	0.020873641891892	0.0067567567567568	0	0.586138613861386	0.857425742574258	0	-0.993446734452485	-0.962633359425565	-1	2.6	1.75	1.5	1.95	moderate	low	low	low
Shelter	Shelter Island	United States of America	0.0427413720905311	0.00366529353665301	0	0.473267326732673	0.565346534653465	0	-0.970095331932019	-0.970033734296864	-1	2.4	2	1.75	2.05	moderate	moderate	low	moderate
North Haven	Vinalhaven	United States of America	0.0506587244732584	0.00162074554294978	0	0.795049504950495	0.612871287128713	0	-0.984200694481234	-0.991065757750257	-1	2.2	2	1.5	1.9	moderate	moderate	low	low
Block	Block Island	United States of America	0.148545570016778	0.0116298790402983	0.00116009280742457	0.0108910891089109	0.0198019801980198	0.426732673267327	-0.981377016740005	-0.958900180018251	-0.974374171237542	2.6	2.25	2	2.28333333333333	moderate	moderate	moderate	moderate
Conanicut	Rhodes	United States of America	0.126483330536114	0.0140656111908478	0	0.587128712871287	0.646534653465346	0	-0.928343540897622	-0.896255679326132	-1	2.6	2.25	2.25	2.36666666666667	moderate	moderate	moderate	moderate
Sebascodegan	Sebascodegan Island	United States of America	0.0159647903797455	0.000506329113924009	0	0.515841584158416	0.136633663366337	0	-0.999884676684761	-0.999555296691817	-1	2.4	2	1.75	2.05	moderate	moderate	low	moderate
Chappaquiddick	Natick	United States of America	0.0386609636963701	0.00330033003300334	0	0.729702970297029	0.774257425742574	0	-0.984964820573915	-0.979739072519242	-1	2.8	2.25	2	2.35	moderate	moderate	moderate	moderate
Orrs	Bailey	United States of America	0.00408040839416101	0.000364963503649673	0	0.213861386138614	0	0	-0.998760002963877	-0.998013465390698	-1	2.4	2.25	2	2.21666666666667	moderate	moderate	moderate	moderate
Prudence	Prudence Island	United States of America	0.285489570613718	0.0210962661326398	0	0.531683168316832	0.412871287128713	0	-0.867677602963877	-0.858914207090034	-1	2.6	2.25	2.25	2.36666666666667	moderate	moderate	moderate	moderate
Gardiners	Gardiners Island	United States of America	0.0876974550756803	0.0119210196881757	0	0.653465346534653	0.708910891089109	0	-0.947035189867175	-0.909286879687708	-1	2.6	2.25	2	2.28333333333333	moderate	moderate	moderate	moderate
		United States of America	7.72014212758932	0.80871653048572	0.0972479666633488	0.153465346534653	0.367326732673267	0.491089108910891	-0.826394515272555	0.236007805652751	0.443271770829496	2.8	2.25	2	2.35	moderate	moderate	moderate	moderate
Monomoy	South Monomoy Island	United States of America	0.80756198934209	0.0404253426321591	0.0196906416321703	0.556435643564356	0.427722772277228	0.843564356435643	-0.709948196414434	-0.761269431857969	-0.445065409477091	2.6	2.25	1.75	2.2	moderate	moderate	low	moderate
Plum Island		United States of America	1.31494398791568	0.15412753434661	0	0.4	0.628712871287129	0	-0.873562614004341	-0.521439151588611	-1	2.8	2.25	2.25	2.43333333333333	moderate	moderate	moderate	moderate
Pasque Island		United States of America	0.0398940900981284	0.000892060660124927	0.000892060660124927	0.814851485148515	0.404950495049505	0.935643564356435	-0.988162854224474	-0.995200697135453	-0.975946671399336	2.4	2.25	2	2.21666666666667	moderate	moderate	moderate	moderate
Cuttyhuck Island	Gosnold Island	United States of America	0.137062797779114	0.00946188327304953	0.00156739811912221	0.214851485148515	0.143564356435644	0.674257425742574	-0.93440003243449	-0.935722940881049	-0.952791624568656	3	2.25	2	2.41666666666667	high	moderate	moderate	moderate
Peaks Island		United States of America	0.00301395024390244	0.000975609756097562	0	0.0683168316831683	0.410891089108911	0	-0.9992257943035	-0.995107698332207	-1	2.2	2.25	2.25	2.23333333333333	moderate	moderate	moderate	moderate
Osterville Grand Island	Amrita Island	United States of America	50.0059737488111	2.12818464058622	0.123258489198251	0.624752475247525	0.642574257425742	0.130693069306931	-0.350865960816197	1.48786449843785	0.610850562014243	3.4	2.25	2	2.55	high	moderate	moderate	moderate
Mason Island		United States of America	0.55166049137931	0.258620689655172	0	0.903960396039604	0.99009900990099	0	-0.707769385765495	0.846035340274385	-1	3.2	2.75	2.75	2.9	high	moderate	moderate	moderate
		Canada	0.0120443056133053	0.00207900207900202	0	0.440594059405941	0.655445544554455	0	-0.995178827719951	-0.987055903887192	-1	3.2	3	2.75	2.98333333333333	high	high	moderate	moderate
		Canada	0.716796945833332	0.113611111111111	0.111111111111111	0.896039603960396	0.972277227722772	0.967326732673267	-0.685691756443428	-0.260479910186484	2.27941661335497	3.2	3	2.75	2.98333333333333	high	high	moderate	moderate
Cape Breton	?ﾄle du Cap-Breton	Canada	45.4450311425064	1.78015863420713	0.149752080819004	0.437623762376238	0.266336633663366	0.331683168316832	6.14371975757457	6.02508276805517	2.48575898032103	2.6	1.25	1.75	1.86666666666667	moderate	low	low	low
		Canada	0.0706832252252254	0.00900900900900903	0	0.87029702970297	0.900990099009901	0	-0.979575615009989	-0.952153742025214	-1	2.6	1.75	1.75	2.03333333333333	moderate	low	low	moderate
		Canada	0.279313769779681	0.0189099991080189	0	0.85049504950495	0.851485148514851	0	-0.947358905439223	-0.918469111027634	-1	2.8	1.75	2	2.18333333333333	moderate	low	moderate	moderate
		Canada	0.0398940900981284	0.000892060660124927	0.000892060660124927	0.747524752475247	0.35049504950495	0.917821782178218	-0.989939336663435	-0.995566693114624	-0.976835106167873	1.6	1.25	1.75	1.53333333333333	low	low	low	low
Prince Edward	Prince Edouard	Canada	28.2353275872519	1.06947248234561	0.110425349265857	0.513861386138614	0.264356435643564	0.391089108910891	3.12237886104646	3.07109755831979	1.52678200073828	2.2	1.25	1	1.48333333333333	moderate	low	low	low
Orleans	Ile d'Orlﾚans	Canada	64.3772124990995	3.17946634632993	1.41379502585199	0.638613861386139	0.806930693069307	0.946534653465346	2.25771986300432	6.21792141499621	24.3151028711297	1.6	1	2.25	1.61666666666667	low	low	moderate	low
Grand Manan	Grand Manan Island	Canada	1.62136292254635	0.0303225587017288	0	0.852475247524752	0.589108910891089	0	-0.192333017417926	-0.789952834474074	-1	1.8	1.25	1	1.35	low	low	low	low
		Canada	0.00408040839416101	0.000364963503649673	0	0.199009900990099	0	0	-0.998679968829493	-0.997951918758715	-1	2.6	1.75	1.5	1.95	moderate	low	low	low
Campobello	Campobello Island	Canada	3.29431558817732	0.184033356000933	0.00617057199483495	0.649504950495049	0.605940594059406	0.582178217821782	-0.4936292535722	-0.281642699339787	-0.857111633825491	2	1.25	1.75	1.66666666666667	moderate	low	low	low
		Canada	1.26680624655753	0.154684665055338	0.00156739811912221	0.616831683168317	0.78019801980198	0.500990099009901	-0.560743270532797	-0.102070943021294	-0.95618507376724	1.8	1.5	1.5	1.6	low	low	low	low
Entr馥	?ﾄle d'Entr?ｮe	Canada	0.0487403722826079	0.00271739130434778	0	0.771287128712871	0.628712871287129	0	-0.984666526286771	-0.984957044344871	-1	2.2	1.75	1.75	1.9	moderate	low	low	low
Sable	Ile de Sable	Canada	0.80750442436682	0.0488824256946867	0.00433211795527711	0.29009900990099	0.153465346534653	0.543564356435644	-0.814929863845444	-0.768138602709491	-0.889966483784538	2.6	2	1.5	2.03333333333333	moderate	moderate	low	moderate
Deer	Spectacle Island	Canada	1.03181544049867	0.0660536623504428	0.0588235294117647	0.792079207920792	0.744554455445544	0.945544554455446	-0.481053992998502	-0.540292949613605	0.79215381754436	2.2	1.25	1.5	1.65	moderate	low	low	low
La Bourroche	Ile aux coudres	Canada	14.2522065346998	0.379616555271233	0.175884384044252	0.59009900990099	0.186138613861386	0.812871287128713	0.408853901445407	0.194712982750408	2.67727260125846	1.6	1.25	1.75	1.53333333333333	low	low	low	low
?ﾄle aux Grues	Ile aux Oies	Canada	10.9917587514191	0.306979532994344	0.0232233354116855	0.681188118811881	0.296039603960396	0.508910891089109	-0.838012545796462	-0.618225597878428	-0.687452430271894	2.4	1.5	2.25	2.05	moderate	low	moderate	moderate
Brunet	Brunette	Canada	0.999041725697078	0.065923430402234	0.00116009280742457	0.292079207920792	0.226732673267327	0.183168316831683	-0.859741716179351	-0.753802459959946	-0.973694002554001	2.2	2	2.25	2.15	moderate	moderate	moderate	moderate
Secetere	Scatarie	Canada	4.88789491850868	0.314628107628047	0.0624430809984364	0.254455445544555	0.210891089108911	0.642574257425742	-0.913900054914234	-0.573140326502707	-0.124199249059451	2.8	2	1.75	2.18333333333333	moderate	moderate	low	moderate
Brier	Brier	Canada	7.76813176487334	0.443716050107655	0.0643157401744664	0.237623762376238	0.222772277227723	0.510891089108911	-0.85014466834336	-0.370712026598505	-0.0787562862419268	2.2	1.75	1.75	1.9	moderate	low	low	low
Saint Paul Island	St. Paul Island	Canada	3.56461374633817	0.241795634898139	0.0624430809984364	0.172277227722772	0.142574257425743	0.651485148514851	-0.993589303765153	-0.89222760121622	-0.483531173748749	2.4	1.75	2.5	2.21666666666667	moderate	low	moderate	moderate
		Canada	0.19831271828939	0.0209108209008548	0.00308504311626523	0.146534653465347	0.29009900990099	0.430693069306931	-0.925573223595623	-0.873836833122311	-0.912166754900128	3	2.25	2.5	2.58333333333333	high	moderate	moderate	moderate
		Canada	0.0589940455876992	0.00455080921168916	0.000892060660124927	0.373267326732673	0.308910891089109	0.8	-0.977690231901551	-0.972440967524864	-0.974557618600701	3.6	2.5	3	3.03333333333333	high	moderate	high	high
Boughton Island		Canada	0.00408040839416101	0.000364963503649673	0	0.242574257425743	0	0	-0.998889973752963	-0.998117920704598	-1	2.6	2	1.75	2.11666666666667	moderate	moderate	low	moderate
Chevaux	Miquelon	Saint Pierre et Miquelon	0.0471932521627382	0.00501557142269982	0	0.0376237623762376	0.0663366336633664	0	-0.972030232289074	-0.962183518760757	-1	2.4	1.5	1.25	1.71666666666667	moderate	low	low	low
Saint-Pierre	Saint-Pierre	Saint Pierre et Miquelon	0.00716204477611924	0.00106609808102343	0	0.321782178217822	0.442574257425743	0	-0.997485234703238	-0.993773390311153	-1	2.6	2	1.75	2.11666666666667	moderate	moderate	low	moderate
Patience Island		United States of America	0.0872315101815711	0.0123325002775522	0	0.562376237623762	0.62970297029703	0	-0.95715983405511	-0.915162059115392	-1	3	2.75	2.5	2.75	high	moderate	moderate	moderate
Monroe Island		United States of America	0.0159647903797455	0.000506329113924009	0	0.494059405940594	0.152475247524752	0	-0.994575705444689	-0.997089811909987	-1	2.6	2.75	2.5	2.61666666666667	moderate	moderate	moderate	moderate
Rackliff Island	Norton Island	United States of America	0.00540912133891192	0.00139470013946996	0	0.303960396039604	0.558415841584158	0	-0.99849047527177	-0.992717569977419	-1	2.6	2.75	2.5	2.61666666666667	moderate	moderate	moderate	moderate
Lasell Island		United States of America	0.0159647903797455	0.000506329113924009	0	0.513861386138614	0.0930693069306931	0	-0.99451812933474	-0.997074783673454	-1	2.8	2.5	3	2.76666666666667	moderate	moderate	high	moderate
Beal Island	Georgetown Island	United States of America	0.927703874486324	0.0858240946045824	0	0.891089108910891	0.875247524752475	0	-0.347622463673569	-0.296594319174398	-1	2.8	2	1.75	2.18333333333333	moderate	moderate	low	moderate
		United States of America	0.116593343739394	0.00561893160291116	0	0.5	0.324752475247525	0	-0.946322080953466	-0.962545293287363	-1	4	3.25	3	3.41666666666667	very high	high	high	high
Ram Island	Brace Rock	United States of America	0.538905246364098	0.0466155514611999	0	0.33960396039604	0.394059405940594	0	-0.816268059565419	-0.731621995125473	-1	3.8	3.25	3.75	3.6	high	high	high	high
Branning Ledge	Shelter Island	United States of America	0.00886463731656202	0.00209643605870025	0	0.300990099009901	0.65049504950495	0	-0.996510775096453	-0.987053991272949	-1	4	3.75	3.75	3.83333333333333	very high	high	high	high
Inner Reef	Horse Island	United States of America	0.801226368072081	0.0888276072568876	0	0.115841584158416	0.189108910891089	0	-0.968361304679827	-0.821327271138385	-1	3.8	4	3.5	3.76666666666667	high	very high	high	high
Thompson Island	Rum	United States of America	43.9924856654462	1.07101875296881	0.213107668812374	0.972277227722772	0.964356435643564	0.96039603960396	4.85879196968717	2.89818395529267	3.77372545051033	2	1.5	1.5	1.66666666666667	moderate	low	low	low
Vashon	Vashon Island	United States of America	0.414494847266024	0.0419869770361527	0.0390673609778506	0.646534653465346	0.71980198019802	0.964356435643564	-0.805181994114489	-0.717283046641174	0.171740332819306	1.8	2	1.5	1.76666666666667	low	moderate	low	low
Isle au haut	Isle Au Haut	United States of America	5.81601572154545	0.225293666661475	0	0.917821782178218	0.902970297029703	0	1.42097581624079	0.42973608497032	-1	2.2	1.5	1.25	1.65	moderate	low	low	low
		United States of America	0.311687549495802	0.0566295627487981	0.0021929824561403	0.689108910891089	0.825742574257426	0	-0.852726953667064	-0.617704264600625	-0.934145816794604	2.2	2.75	2.25	2.4	moderate	moderate	moderate	moderate
Great Wass	Dobbins Island	United States of America	0.00408040839416101	0.000364963503649673	0	0.216831683168317	0	0	-0.998751589061769	-0.998006901158339	-1	2.4	2	1.75	2.05	moderate	moderate	low	moderate
Little Deer Isle	Barred Island	United States of America	0.226630613522367	0.0260059891446754	0.0256410256410257	0.804950495049505	0.834653465346535	0.968316831683168	-0.862660783331366	-0.801778894796604	-0.184363642032147	2.4	1.5	1.5	1.8	moderate	low	low	low
Great Cranberry Island		United States of America	0.00408040839416101	0.000364963503649673	0	0.242574257425743	0	0	-0.99890900584068	-0.998133732243678	-1	2.6	2	2.25	2.28333333333333	moderate	moderate	moderate	moderate
Head Harbor Island	Crow Island	United States of America	0.0992424242424213	0.00151515151515147	0	0.876237623762376	0.581188118811881	0	-0.940710025182136	-0.988531359837813	-1	2.8	2	1.75	2.18333333333333	moderate	moderate	low	moderate
Karlson Island		United States of America	0.00408040839416101	0.000364963503649673	0	0.233663366336634	0	0	-0.99771104926486	-0.997321061372922	-1	2.6	2.75	2.5	2.61666666666667	moderate	moderate	moderate	moderate
Seven Hundred Acre Island		United States of America	0.0159647903797455	0.000506329113924009	0	0.557425742574257	0.106930693069307	0	-0.995867691564585	-0.997451501891483	-1	2.4	2	1.75	2.05	moderate	moderate	low	moderate
Robben	Robbeneiland	South Africa	0.0418189956709953	0.00432900432900429	0	0.842574257425743	0.820792079207921	0	-0.996490176762826	-0.987421302137191	-1	2.2	2.25	3	2.48333333333333	moderate	moderate	high	moderate
Kerguelen (Grand Terre)	?ﾄle Kerguelen (Grande Terre)	French Southern Territories	0.234883057078724	0.0211350869331586	0	0.402970297029703	0.420792079207921	0	-0.926857108611578	-0.883581138972821	-1	3	1.25	1	1.75	high	low	low	low
Foch	Foch	French Southern Territories	0.234883057078724	0.0211350869331586	0	0.417821782178218	0.405940594059406	0	-0.937096887185514	-0.891838964121233	-1	2.2	1.25	1.5	1.65	moderate	low	low	low
Harbour	Ile du Port	French Southern Territories	0.00220802188868062	0.000625390869293363	0	0.0485148514851485	0.2	0	-0.998810810940337	-0.995499740610896	-1	2.4	1.25	1.25	1.63333333333333	moderate	low	low	low
Longue	Ile Longue	French Southern Territories	0.00731026051796447	0.00124844382879497	0	0.0485148514851485	0.0702970297029703	0	-0.995533893890512	-0.990446494469169	-1	2.2	1.5	1.25	1.65	moderate	low	low	low
Saddle Island	Ile de l' Ouest	French Southern Territories	0.0279242429893306	0.00202950024722071	0	0.098019801980198	0.0405940594059406	0	-0.999732945413527	-0.997956026833125	-1	2.6	1.5	1.5	1.86666666666667	moderate	low	low	low
Australia	Elizabeth	French Southern Territories	0.035234503507295	0.00327794407601567	0	0.0099009900990099	0.00099009900990099	0	-0.990504782106543	-0.983173513815768	-1	2.8	1.75	1.75	2.1	moderate	low	low	moderate
Moules	Ile Massel	French Southern Territories	0.00918317157275005	0.000841042893187538	0	0.372277227722772	0.352475247524752	0	-0.998959115698061	-0.997170393740234	-1	2.8	1.75	1.75	2.1	moderate	low	low	moderate
Raven Island	Ile aux Skuas	French Southern Territories	0.00220802188868062	0.000625390869293363	0	0.0544554455445544	0.174257425742574	0	-0.99974967253971	-0.997895708423485	-1	2	1.25	1.25	1.5	moderate	low	low	low
Mayes		French Southern Territories	0.206958814089394	0.0191055866859379	0	0.710891089108911	0.759405940594059	0	-0.905218571595306	-0.872971979881185	-1	2.6	1.75	1.75	2.03333333333333	moderate	low	low	moderate
Murray Island	Ilot Murray	French Southern Territories	0.00731026051796447	0.00124844382879497	0	0.0633663366336634	0.097029702970297	0	-0.997766187340954	-0.993186269346112	-1	3	2.25	2.25	2.5	high	moderate	moderate	moderate
Grosse Ile		Canada	0.0255718777589677	0.00235461085316136	0	0.0712871287128713	0.0445544554455446	0	-0.98804977721489	-0.984189758822863	-1	2.8	2.25	3.25	2.76666666666667	moderate	moderate	high	moderate
		Canada	6.22385012659431	0.581028115610962	0.158729034362541	0.627722772277228	0.842574257425743	0.878217821782178	-0.861562462413489	-0.11670028413937	1.3497741139319	2.8	2	3.25	2.68333333333333	moderate	moderate	high	moderate
		Canada	0.0386609636963701	0.00330033003300334	0	0.763366336633663	0.742574257425742	0	-0.990119891217608	-0.983491560787867	-1	2.8	2	3.5	2.76666666666667	moderate	moderate	high	moderate
		Canada	0.233695999166024	0.0257137951651707	0.00156739811912221	0.00198019801980198	0	0.282178217821782	-0.989955012298585	-0.946092969434805	-0.972974930800015	3.2	2.25	2.25	2.56666666666667	high	moderate	moderate	moderate
		Canada	0.10632560556532	0.0140443888019701	0	0.0168316831683168	0.108910891089109	0	-0.9623322639871	-0.917615444077315	-1	2.8	2.25	3	2.68333333333333	moderate	moderate	high	moderate
Ciboux Island		Canada	0.152572783709652	0.0164264825357721	0	0.0742574257425742	0.114851485148515	0	-0.957076411941253	-0.913890693368254	-1	3.6	2.5	3.25	3.11666666666667	high	moderate	high	high
		Canada	0.0181728122684261	0.00113171998321737	0	0.205940594059406	0.0356435643564357	0	-0.991611611420178	-0.992446555021333	-1	3.8	3	3.75	3.51666666666667	high	high	high	high
Hertford Island		Canada	0.108975780251345	0.010384042932871	0.000892060660124927	0.5	0.513861386138614	0.652475247524752	-0.946081728712641	-0.928306420359359	-0.972924777430719	2.8	2.5	2.5	2.6	moderate	moderate	moderate	moderate
		Canada	1.38070437744368	0.0264834856241765	0	0.943564356435644	0.844554455445545	0	-0.450862200744168	-0.835626880115583	-1	2.4	2	3.5	2.63333333333333	moderate	moderate	high	moderate
		Canada	0.00699618840579724	0.00144927536231887	0	0.255445544554456	0.506930693069307	0	-0.997140568000697	-0.990884484041476	-1	3.2	2.5	3.75	3.15	high	moderate	high	high
Manawagonish Island		Canada	0.00408040839416101	0.000364963503649673	0	0.282178217821782	0	0	-0.99961503418413	-0.99887725286617	-1	2.8	2.75	2.75	2.76666666666667	moderate	moderate	moderate	moderate
l'Est	Ile de l'Est	French Southern Territories	0.22059764687669	0.0196709910804694	0	0.616831683168317	0.610891089108911	0	-0.875837882029002	-0.855372939280014	-1	1.8	1.75	1.5	1.68333333333333	low	low	low	low
Cochons	Ile Dauphine	French Southern Territories	0.227004537412605	0.0198299057335478	0	0.613861386138614	0.646534653465346	0	-0.921969898594381	-0.88537716469859	-1	1.8	1.75	2	1.85	low	low	moderate	low
		Canada	1.72145396219099	0.142731321103902	0.00156739811912221	0.155445544554455	0.140594059405941	0.0633663366336634	-0.976023752174565	-0.827316390063692	-0.9791793715921	2.6	2.5	2.75	2.61666666666667	moderate	moderate	moderate	moderate
		Canada	0.00408040839416101	0.000364963503649673	0	0.213861386138614	0	0	-0.998401152647357	-0.997751228540756	-1	3.2	2.75	3.25	3.06666666666667	high	moderate	high	high
		Canada	0.00699618840579724	0.00144927536231887	0	0.336633663366337	0.559405940594059	0	-0.997506971971918	-0.991474300452051	-1	3.4	3	3	3.13333333333333	high	high	high	high
Thum Cap	Pendleton Island	Canada	1.08814507837052	0.0328706767036401	0	0.426732673267327	0.0821782178217822	0	-0.893273605552829	-0.896945002316314	-1	3	2.25	2.75	2.66666666666667	high	moderate	moderate	moderate
		Canada	0.00510223862928385	0.000623052959501602	0	0.265346534653465	0.26039603960396	0	-0.997948872219488	-0.996112685819357	-1	3.6	3	3	3.2	high	high	high	high
		Canada	0.0251479619524956	0.00134737200711155	0	0.29009900990099	0.105940594059406	0	-0.995213680200948	-0.99416286924341	-1	3.6	3	3	3.2	high	high	high	high
Butter Island		United States of America	0.00408040839416101	0.000364963503649673	0	0.221782178217822	0	0	-0.998942470676647	-0.998161880756446	-1	2.4	2.5	2.75	2.55	moderate	moderate	moderate	moderate
Great Duck Island		United States of America	0.0495559279362418	0.00417785234899326	0	0.54950495049505	0.591089108910891	0	-0.973808553255525	-0.970211618373804	-1	2.6	2.5	3.25	2.78333333333333	moderate	moderate	high	moderate
Miller Sands		United States of America	0.0132635799669111	0.00120600639683721	0	0.096039603960396	0.118811881188119	0	-0.998394860659765	-0.995810788482722	-1	3.4	3.25	3	3.21666666666667	high	high	high	high
		United States of America	0.108963991727494	0.0281427412814275	0.0277777777777778	0.220792079207921	0	0	-0.990579206813331	-0.917033360712704	-0.43697121032437	3.4	3.25	3	3.21666666666667	high	high	high	high
Little Moose Island		United States of America	0.0171220271884871	0.00213801314903972	0	0.148514851485149	0.293069306930693	0	-0.990658890101186	-0.984518033048104	-1	3.2	3	3	3.06666666666667	high	high	high	high
Grande Comoro	Ngazidja	Comoros	27.3624561628323	1.48332024456852	0.114164904862579	0.928712871287129	0.989108910891089	0.895049504950495	7.65387996639925	7.2326547643765	2.12412579813549	2	2.5	2.25	2.25	moderate	moderate	moderate	moderate
Anjouan	Anjouan	Comoros	29.1986699699883	1.08769536229603	0.0232558139534884	0.942574257425743	0.927722772277228	0.557425742574257	5.74089897771258	4.17757167856245	-0.40831793883798	2.2	2.5	2.25	2.31666666666667	moderate	moderate	moderate	moderate
Moheli	Mohﾚli	Comoros	11.2106925639671	0.75135143790745	0.0232558139534884	0.867326732673267	0.911881188118812	0.766336633663366	4.05757087961056	3.95903166598978	-0.309078042158564	2.2	2.5	2.25	2.31666666666667	moderate	moderate	moderate	moderate
Chissioua Ouﾚnﾚfou	Wenefu	Comoros	0.2159737375	0.0125	0	0.943564356435644	0.90990099009901	0	-0.959295140395993	-0.946105195193758	-1	3.2	3.5	3	3.23333333333333	high	high	high	high
Heard	Hurds	Heard Island and McDonald Islands	0.0113911934614307	0.0014664337624809	0	0.110891089108911	0.123762376237624	0	-0.993670273125997	-0.98928561198933	-1	2.2	1.5	2.5	2.06666666666667	moderate	low	moderate	moderate
Shag Island	Shag Rock	Heard Island and McDonald Islands	0.00220802188868062	0.000625390869293363	0	0.0534653465346535	0.226732673267327	0	-0.99968039052067	-0.997629338452863	-1	3.4	2.75	3.5	3.21666666666667	high	moderate	high	high
		Canada	0.0378701998420234	0.000789889415481859	0	0.703960396039604	0.265346534653465	0	-0.984809198994327	-0.995077019786244	-1	3.6	3	3	3.2	high	high	high	high
		Canada	0.309131565537016	0.0146506777893639	0	0.875247524752475	0.795049504950495	0	-0.827597070994633	-0.892765111853937	-1	3.6	3	2.75	3.11666666666667	high	high	moderate	high
		Canada	0.0159647903797455	0.000506329113924009	0	0.484158415841584	0.17029702970297	0	-0.993637867902144	-0.996854370927843	-1	3.6	3	2.75	3.11666666666667	high	high	moderate	high
		Canada	0.00918317157275005	0.000841042893187538	0	0.369306930693069	0.381188118811881	0	-0.996339884659938	-0.994774554787529	-1	3.6	3	2.75	3.11666666666667	high	high	moderate	high
Gannet Rock	Kent Island	Canada	0.00918317157275005	0.000841042893187538	0	0.326732673267327	0.291089108910891	0	-0.996691095763754	-0.995025477252255	-1	3	2.25	2	2.41666666666667	high	moderate	moderate	moderate
		Canada	0.0132635799669111	0.00120600639683721	0	0.0712871287128714	0.0574257425742574	0	-0.994161309078967	-0.992134873856344	-1	4	3	2.75	3.25	very high	high	moderate	high
		Canada	0.00408040839416101	0.000364963503649673	0	0.25049504950495	0	0	-0.998568072065506	-0.997868990296535	-1	3.8	3	3	3.26666666666667	high	high	high	high
Madeleine	Iles de la Madeleine	Canada	6.66283063024298	0.409381616143067	0.0647261860212674	0.1	0.0772277227722772	0.510891089108911	-0.172382575404967	0.440232606520639	0.42670797131173	2.4	1	1	1.46666666666667	moderate	low	low	low
		Canada	0.00408040839416101	0.000364963503649673	0	0.22970297029703	0	0	-0.9981575391729	-0.997590144201512	-1	2.8	2.25	2	2.35	moderate	moderate	moderate	moderate
		Canada	0.992167014922313	0.0206089316528495	0	0.692079207920792	0.338613861386139	0	-0.745085221804666	-0.896643819847447	-1	3	3	2	2.66666666666667	high	high	moderate	moderate
		Canada	0.0586969792168147	0.00905999997504347	0	0.367326732673267	0.54950495049505	0	-0.972021331993115	-0.938575473370323	-1	3.2	2.5	2.5	2.73333333333333	high	moderate	moderate	moderate
		Canada	2.25482253328017	0.0729243130689026	0.000892060660124927	0.403960396039604	0.0881188118811881	0.105940594059406	-0.982041927078173	-0.932827674328486	-0.989588151704845	3.2	2	2	2.4	high	moderate	moderate	moderate
?ﾄle aux Li?ｿvres	Verte	Canada	0.50179897304206	0.0355726389621007	0.00156739811912221	0.232673267326733	0.163366336633663	0.468316831683168	-0.873204819280975	-0.823043488989934	-0.959279498484462	2.4	1.5	1.75	1.88333333333333	moderate	low	low	low
		Canada	0.902191553206914	0.0673695362605751	0.000892060660124927	0.676237623762376	0.708910891089109	0.402970297029703	-0.677266290426917	-0.602934482500062	-0.974882851798429	2.8	2	3.25	2.68333333333333	moderate	moderate	high	moderate
Le Gros P?ｿlerin	Verte	Canada	0.00628843028284163	0.000990354372943036	0	0.0277227722772277	0.0475247524752475	0	-0.997170665376008	-0.993472079421836	-1	2.6	2	2	2.2	moderate	moderate	moderate	moderate
?ﾄle Verte	Verte	Canada	2.54408803116273	0.101448126943133	0.0172639705011727	0.318811881188119	0.0920792079207921	0.545544554455446	-0.646127187327011	-0.622843068789865	-0.609366007074058	2.2	1.5	2.25	1.98333333333333	moderate	low	moderate	low
		Canada	0.0231448227944776	0.00457466623161218	0	0.0603960396039604	0.372277227722772	0	-0.990768507013464	-0.971567259283799	-1	3.6	2.25	3	2.95	high	moderate	high	moderate
Island	Verte	Canada	6.77827089045662	0.551136269699484	0.00581253404281201	0.267326732673267	0.485148514851485	0.0534653465346535	-0.884041678892273	-0.262856234375653	-0.919025629132755	2.6	2	3.25	2.61666666666667	moderate	moderate	high	moderate
		Canada	0.0139406124999997	0.00249999999999995	0	0.40990099009901	0.689108910891089	0	-0.994453000625918	-0.984480022290998	-1	3.6	3	3.25	3.28333333333333	high	high	high	high
Swale	Swale Island	Canada	0.0140187342071153	0.00211318982478226	0	0.00297029702970297	0.0217821782178218	0	-0.992149448047533	-0.984501482657666	-1	2.4	1.75	2	2.05	moderate	low	moderate	moderate
Brion Island	Byron	Canada	0.098028584826415	0.0117415086319774	0.00156739811912221	0.205940594059406	0.284158415841584	0.672277227722772	-0.977326280644481	-0.944057681594147	-0.960104411629977	2.6	1.75	2	2.11666666666667	moderate	low	moderate	moderate
		Canada	0.00937006666479986	0.00169148895031679	0	0.0514851485148515	0.212871287128713	0	-0.994719786373517	-0.987556388789035	-1	3	2.5	2.75	2.75	high	moderate	moderate	moderate
Bic Island	Ile du Bic	Canada	0.328345109057007	0.0203232456814623	0.00156739811912221	0.394059405940594	0.304950495049505	0.569306930693069	-0.883807257385587	-0.880848281445099	-0.955978166430484	2.4	1.5	2.25	2.05	moderate	low	moderate	moderate
		Canada	0.00761714322759254	0.00202009100876332	0	0.0326732673267327	0.277227722772277	0	-0.995466164869451	-0.984736952571067	-1	3.6	3	4	3.53333333333333	high	high	very high	high
		Canada	1.01775737349229	0.163757024163775	0.000892060660124927	0.844554455445545	0.956435643564356	0.611881188118812	-0.602519449969741	0.00738940868110045	-0.9743672922615	3.6	3	4	3.53333333333333	high	high	very high	high
Bonaventure Island		Canada	14.7737546065922	0.648452968092848	0.00245945877924714	0.614851485148515	0.523762376237624	0.0396039603960396	-0.838892106526185	-0.303735692076379	-0.969128300405282	2	1.75	2.25	2	moderate	low	moderate	moderate
		Canada	0.00408040839416101	0.000364963503649673	0	0.236633663366337	0	0	-0.997848260545026	-0.997400641075128	-1	2.4	2.75	3	2.71666666666667	moderate	moderate	high	moderate
		Canada	0.242493930658241	0.0300933408947504	0.000892060660124927	0.0099009900990099	0.0247524752475247	0.115841584158416	-0.980316076481583	-0.913971134063313	-0.982180836618997	3.4	2.5	4	3.3	high	moderate	very high	high
Barnaby Island	Ile Saint-Barnabﾚ	Canada	0.133228235516328	0.0048864441327251	0	0.465346534653465	0.156435643564356	0	-0.928198981781432	-0.964826235261372	-1	2.8	2	3	2.6	moderate	moderate	high	moderate
		Canada	0.0268459201970431	0.000985221674876802	0	0.634653465346535	0.413861386138614	0	-0.989824469018086	-0.994026990936533	-1	3.8	3.75	3.5	3.68333333333333	high	high	high	high
		Canada	0.0173787779469163	0.00302242150810928	0	0.0148514851485149	0.235643564356436	0	-0.993674755964814	-0.982035364143488	-1	3.8	3.75	3.5	3.68333333333333	high	high	high	high
Discovery Island		Canada	0.00621249446494458	0.00184501845018448	0	0.302970297029703	0.644554455445544	0	-0.998116915507608	-0.989969920980476	-1	2.8	2.75	2	2.51666666666667	moderate	moderate	moderate	moderate
D'Arcy Island		Canada	0.00408040839416101	0.000364963503649673	0	0.29009900990099	0	0	-0.999007937615887	-0.99821829880286	-1	2.6	2.75	2.75	2.7	moderate	moderate	moderate	moderate
Madagascar	Madagascar	Madagascar	2208.26429344019	62.7518963245714	8.68538241798548	1	1	1	92.4787612049152	129.57762515438	148.224627231929	2.4	2.5	2	2.3	moderate	moderate	moderate	moderate
Nosy Be	Nossy Bﾚ	Madagascar	76.0780074889984	3.48831821189107	1.02372209280874	0.901980198019802	0.992079207920792	0.96039603960396	1.00142399473628	4.75548930209091	14.7550897056157	2.2	2.5	2.25	2.31666666666667	moderate	moderate	moderate	moderate
Sainte-Marie	Sainte-Marie	Madagascar	110.487223215699	2.92039117082308	0.715909090909091	0.982178217821782	1	0.948514851485148	2.68020688681441	4.40629265361102	10.6363134174863	2.2	2.75	2	2.31666666666667	moderate	moderate	moderate	moderate
Nosy Mitsio	Mitsio	Madagascar	1.4540849599359	0.0881410256410257	0.0256410256410257	0.947524752475248	0.977227722772277	0.985148514851485	-0.217745447916699	-0.366093128496421	-0.2065370007844	2.6	3	3	2.86666666666667	moderate	high	high	moderate
Arakamchechen	Kayne	Russian Federation	0.0172714724859739	0.00475587085372253	0	0.140594059405941	0.573267326732673	0	-0.999499298949237	-0.991772509931124	-1	1.8	1.25	1.5	1.51666666666667	low	low	low	low
Itygran	Yttygran	Russian Federation	0.0121965972673473	0.00196362621924884	0	0.0099009900990099	0.0435643564356436	0	-0.995829057496655	-0.988678070676474	-1	2	1.25	1.5	1.58333333333333	moderate	low	low	low
Faly	Nosy Faly	Madagascar	2.06820067058824	0.258823529411765	0	0.969306930693069	0.969306930693069	0	0.0959995589681632	0.847823317481664	-1	2.4	3	3	2.8	moderate	high	high	moderate
Nosy Mangabe	Nosi Marosi	Madagascar	152.195855388124	5.18941334686985	0.236317254174397	0.984158415841584	1	0.882178217821782	-0.412936087242179	2.35612006329614	1.33213873711814	2.4	3.25	2.75	2.8	moderate	high	moderate	moderate
Nosy Hara	Nosy Harana	Madagascar	0.415971897435898	0.0256410256410257	0.0256410256410257	0.961386138613861	0.95049504950495	0.996039603960396	-0.904181422130493	-0.878078155446173	-0.347969405250636	2.8	3	3	2.93333333333333	moderate	high	high	moderate
Ile aux Nattes	Nosy Nato	Madagascar	0.0546118404907972	0.00613496932515334	0	0.787128712871287	0.830693069306931	0	-0.98896039131382	-0.972629062841776	-1	2.6	3.75	3.25	3.2	moderate	high	high	high
Whidbey	Whidbey Island	United States of America	21.3066437708151	0.996433474205061	0.0329274819151423	0.520792079207921	0.585148514851485	0.0792079207920792	0.449246514574707	1.61315506037759	-0.368635557862052	2	1.75	1.5	1.75	moderate	low	low	low
Orcas Island	Orcas	United States of America	6.75935918508809	0.380111033899106	0.170512520891468	0.233663366336634	0.137623762376238	0.778217821782178	-0.716254047193268	-0.21226923935037	1.92392270096527	2	1.75	1.75	1.83333333333333	moderate	low	low	low
San Juan	SanJuan	United States of America	10.2150201807028	0.688205487156446	0.196340024480075	0.371287128712871	0.473267326732673	0.776237623762376	-0.979494215798549	-0.676355571459437	0.665784945121819	2	1.75	1.25	1.66666666666667	moderate	low	low	low
Lopez	Lopez Island	United States of America	7.71169820876247	0.37775581138218	0.021300223925431	0.621782178217822	0.612871287128713	0.0297029702970297	0.266507424873407	0.522937842660717	-0.499146501027217	2	1.75	1.5	1.75	moderate	low	low	low
		United States of America	18.0018418883514	1.33743406339263	0	0.928712871287129	0.989108910891089	0	2.5551310983681	4.89941396377537	-1	1.8	1.75	1.25	1.6	low	low	low	low
Marrowstone	Indian	United States of America	0.058026645653311	0.00325908053716373	0.0021929824561403	0.334653465346535	0.456435643564357	0	-0.967004499176945	-0.975918481110283	-0.931261962815687	2.6	2	1.75	2.11666666666667	moderate	moderate	low	moderate
Lummi	Lummi Island	United States of America	0.105637706221877	0.0134537407901895	0	0.573267326732673	0.617821782178218	0	-0.941886019897235	-0.90218083648366	-1	2.2	2.25	2.25	2.23333333333333	moderate	moderate	moderate	moderate
Cypress	Cypress Island	United States of America	0.476494770068464	0.0439025898120937	0	0.574257425742574	0.648514851485148	0	-0.75081630685589	-0.688585521899211	-1	2	2.25	2.5	2.25	moderate	moderate	moderate	moderate
Guemes	Guemes Island	United States of America	0.722592946006412	0.0426650970927151	0.0226912682881371	0.00099009900990099	0.00099009900990099	0.376237623762376	-0.784128485201711	-0.7696957114481	-0.387190641814552	2	2.25	2.25	2.16666666666667	moderate	moderate	moderate	moderate
Shaw	San Juan Islands	United States of America	0.276239938295197	0.00656051009810499	0.00344308106828817	0.518811881188119	0.0316831683168317	0.820792079207921	-0.86842289445036	-0.955537243555073	-0.896413485834644	2.2	2.25	2	2.15	moderate	moderate	moderate	moderate
		United States of America	0.0319481588263269	0.0016082746343784	0	0.418811881188119	0.193069306930693	0	-0.979095527292999	-0.987274062871984	-1	1.4	1.75	1.75	1.63333333333333	low	low	low	low
		United States of America	0.12171409018487	0.0151601192828864	0	0.111881188118812	0.22970297029703	0	-0.955056947764395	-0.909255236938633	-1	1.4	1.75	1.5	1.55	low	low	low	low
Waldron	Waldron Island	United States of America	0.250766011595773	0.0256492440400873	0	0.493069306930693	0.516831683168317	0	-0.883643154645843	-0.828372653445626	-1	2	2.25	2	2.08333333333333	moderate	moderate	moderate	moderate
Decatur	Rim Island	United States of America	0.105371042434616	0.0100491486747412	0	0.681188118811881	0.74059405940594	0	-0.98943572203341	-0.968155065168513	-1	2.2	2.25	2	2.15	moderate	moderate	moderate	moderate
Cemetery Island	Stuart Island	United States of America	0.0924308672878213	0.0038788842937395	0	0.316831683168317	0.099009900990099	0	-0.953733741573851	-0.973067298121083	-1	2.6	2.25	2.5	2.45	moderate	moderate	moderate	moderate
Henry Island		United States of America	0.00408040839416101	0.000364963503649673	0	0.223762376237624	0	0	-0.998892974088253	-0.998120404061391	-1	2.6	2.25	2	2.28333333333333	moderate	moderate	moderate	moderate
Sinclair Island		United States of America	0.0159647903797455	0.000506329113924009	0	0.526732673267327	0.158415841584158	0	-0.995509007249682	-0.997345889541334	-1	2	2.25	2	2.08333333333333	moderate	moderate	moderate	moderate
Burrows Island		United States of America	0.45375096	0.04	0	0.963366336633663	0.963366336633663	0	-0.878776878918763	-0.795537656269345	-1	2.4	2.75	3	2.71666666666667	moderate	moderate	high	moderate
Protection Island		United States of America	1.34250969786387	0.172848235953133	0	0.591089108910891	0.789108910891089	0	-0.838054999072715	-0.400535091792108	-1	2.6	2.75	2.5	2.61666666666667	moderate	moderate	moderate	moderate
Allan Island		United States of America	0.00923975138373214	0.00152371205521395	0	0.0673267326732673	0.10990099009901	0	-0.999293273021775	-0.995768626601575	-1	2.6	2.75	2.75	2.7	moderate	moderate	moderate	moderate
Obstruction Island		United States of America	1.34894023376624	0.0495953322040279	0	0.914851485148515	0.89009900990099	0	-0.811992255568311	-0.815438003250576	-1	2.8	2.75	2.5	2.68333333333333	moderate	moderate	moderate	moderate
Vendovi Island		United States of America	0.69535723106483	0.0749469054258297	0.00447608747897132	0.0801980198019802	0.165346534653465	0.322772277227723	-0.962158838355859	-0.823715290193693	-0.918492095029388	2.6	2.75	2.5	2.61666666666667	moderate	moderate	moderate	moderate
Saint-Lawrence	Saint-Laurent	United States of America	0.604477807633087	0.101599238692642	0	0.0663366336633664	0.282178217821782	0	-0.927941702319514	-0.649668903346809	-1	2.2	1.25	1.75	1.73333333333333	moderate	low	low	low
Nunivak	Nunivak	United States of America	0.577775624820846	0.070213654505773	0.00617569304999777	0.0445544554455446	0.154455445544554	0.534653465346535	-0.898951877265433	-0.7081123387994	-0.852655691083387	2.2	1	1.5	1.56666666666667	moderate	low	low	low
Unimak	Unimak	United States of America	0.126740364584541	0.0124094225433272	0.00156739811912221	0	0.0099009900990099	0.479207920792079	-0.987533926147748	-0.961040635218212	-0.967267752111475	2	1.25	1.75	1.66666666666667	moderate	low	low	low
Unalaska	Unalaska	United States of America	2.25508833015251	0.1014331523357	0.00301457612201661	0.395049504950495	0.175247524752475	0.259405940594059	-0.521032387047949	-0.536410509278659	-0.924768119129963	2.4	1.25	2.5	2.05	moderate	low	moderate	moderate
Umnak	Umnak	United States of America	0.183839913744309	0.0197804197377541	0	0.0633663366336634	0.107920792079208	0	-0.933062042944458	-0.882406298238872	-1	2.4	1.5	2.5	2.13333333333333	moderate	low	moderate	moderate
Atka	Atka	United States of America	0.349610083960791	0.0416017459268135	0.0014471780028944	0.0188118811881188	0.0732673267326733	0.208910891089109	-0.901484426191863	-0.78174735157234	-0.961442018556406	2.8	1.5	2	2.1	moderate	low	moderate	moderate
Adak	Adak	United States of America	0.661178446377345	0.0660052699131844	0.00981585350903247	0.0534653465346535	0.0227722772277228	0.632673267326733	-0.821711191588829	-0.66107660973865	-0.741121388067695	2.6	1.5	2	2.03333333333333	moderate	low	moderate	moderate
Kagalaska	Kagalaska	United States of America	0.00704186363636342	0.00156739811912221	0.00156739811912221	0.332673267326733	0.588118811881188	0.947524752475248	-0.998832602200817	-0.993651991188599	-0.963064101025034	2.2	1.5	1.75	1.81666666666667	moderate	low	low	low
Tanaga	Tanaga	United States of America	0.0449645584800868	0.00213046267522909	0	0.233663366336634	0.0356435643564357	0	-0.97300450566595	-0.98383512697101	-1	2	1.5	1.75	1.75	moderate	low	low	low
Amlia	Amlia	United States of America	0.0351608552150447	0.0067805065269353	0	0	0.0534653465346535	0	-0.991526397986869	-0.967040485521209	-1	2.8	1.5	2.25	2.18333333333333	moderate	low	moderate	moderate
Akutan	Akutan	United States of America	0.0437524507855428	0.00595560447624288	0	0.174257425742574	0.39009900990099	0	-0.979479535516202	-0.959939923120692	-1	2.4	1.25	2.25	1.96666666666667	moderate	low	moderate	low
Saint-Matthew	Saint-Mathieu	United States of America	0.585239915613268	0.106721902900262	0	0.0544554455445544	0.222772277227723	0	-0.975023741362202	-0.777044471055691	-1	2.2	1	1.75	1.65	moderate	low	low	low
Sanak	Sanak	United States of America	0.180701365437739	0.0149328836752625	0.00301457612201661	0.448514851485149	0.485148514851485	0.815841584158416	-0.999702972515861	-0.993629851528076	-0.975579963909918	2	1.25	1	1.41666666666667	moderate	low	low	low
Sedanka	Sedanka	United States of America	0.00220802188868062	0.000625390869293363	0	0.0316831683168317	0.218811881188119	0	-0.999520500588019	-0.997110592094514	-1	2	1.5	2.75	2.08333333333333	moderate	low	moderate	moderate
St Paul	Antones	United States of America	0.199840599602842	0.0309127283607513	0	0.17029702970297	0.399009900990099	0	-0.958098599307629	-0.859602212083425	-1	2	1.25	1.75	1.66666666666667	moderate	low	low	low
St George	Saint-George	United States of America	0.0266319077940859	0.0242287351825382	0	0.0425742574257426	0.600990099009901	0	-0.985873907336175	-0.826945231939584	-1	1.8	1.25	1.25	1.43333333333333	low	low	low	low
Gareloi	Gareloｴ	United States of America	0.0998693132314523	0.0111612407677651	0.00156739811912221	0.0465346534653465	0.10990099009901	0.606930693069307	-0.979502926246276	-0.949834407685548	-0.961192969669807	1.4	1.5	2	1.63333333333333	low	low	moderate	low
Herbert	Herbert	United States of America	0.00704186363636342	0.00156739811912221	0.00156739811912221	0.335643564356436	0.524752475247525	0.966336633663367	-0.99879653471446	-0.993557061647774	-0.962803063373136	1.6	1.5	2.25	1.78333333333333	low	low	moderate	low
Carlisle	Carlisle	United States of America	0.00510223862928385	0.000623052959501602	0	0.188118811881188	0.165346534653465	0	-0.999228780165765	-0.99758779260204	-1	1.4	1.5	2.25	1.71666666666667	low	low	moderate	low
Kagamil	Kagamil	United States of America	0.0391860139946562	0.00436404548855263	0.00156739811912221	0.0623762376237624	0.133663366336634	0.779207920792079	-0.984286536886163	-0.97280546304113	-0.954685840395243	1.8	1.5	2.25	1.85	low	low	moderate	low
Big Diomede	Bol'shoy Diomid	United States of America	0.0402950804145286	0.00715372740379205	0	0.0099009900990099	0.172277227722772	0	-0.988275170359683	-0.96187784059202	-1	2	1.5	2.25	1.91666666666667	moderate	low	moderate	low
Unalga	Unalga	United States of America	1.60776923200165	0.0433338617114091	0.00762287105289217	0.776237623762376	0.585148514851485	0.847524752475247	-0.433393587228	-0.746451468796677	-0.786108792394391	2	1.75	2.75	2.16666666666667	moderate	low	moderate	moderate
Kavalga	Kavalga	United States of America	0.0819732782605961	0.00525668148817271	0	0.0138613861386139	0	0	-0.988571148913247	-0.980434769593684	-1	2.8	2	2.5	2.43333333333333	moderate	moderate	moderate	moderate
Tagalak	Taganak	United States of America	0.0160608997254739	0.00312175797537106	0	0	0.0148514851485149	0	-0.994394857309048	-0.981821247106575	-1	2.6	2	2.25	2.28333333333333	moderate	moderate	moderate	moderate
		United States of America	0.120659881465637	0.0531864522017494	0	0.188118811881188	0.679207920792079	0	-0.975707391573186	-0.763178098765132	-1	2.4	2	2.5	2.3	moderate	moderate	moderate	moderate
Amaknak	Amaknak Island	United States of America	0.447848336590083	0.0382664220441069	0	0.295049504950495	0.316831683168317	0	-0.912551958409777	-0.832137197855314	-1	1.8	1.5	2.75	2.01666666666667	low	low	moderate	moderate
Uliaga		United States of America	0.0162359397895294	0.00297298741753282	0	0.0217821782178218	0.134653465346535	0	-0.994164825923214	-0.982437660585092	-1	2	2	2.75	2.25	moderate	moderate	moderate	moderate
Chagulak Island		United States of America	0.00699618840579724	0.00144927536231887	0	0.312871287128713	0.481188118811881	0	-0.997022685731602	-0.990703058606783	-1	2.2	2	2.25	2.15	moderate	moderate	moderate	moderate
		United States of America	0.0143201513850834	0.00422251317145161	0	0.143564356435644	0.517821782178218	0	-0.993269838188075	-0.971568968439088	-1	3.2	2.25	2.25	2.56666666666667	high	moderate	moderate	moderate
		United States of America	36.434380034062	0.586269581065534	0.00894041288615267	0.959405940594059	0.843564356435644	0.498019801980198	-0.933762585476172	-0.737306774849217	-0.925868123039815	2.4	2	2.5	2.3	moderate	moderate	moderate	moderate
Kasatochi		United States of America	0.057196492780555	0.00424417353959994	0	0.0198019801980198	0	0	-0.975581692207636	-0.97273176863793	-1	2	2	2.25	2.08333333333333	moderate	moderate	moderate	moderate
Samalga Island		United States of America	0.002776281036835	0.000682128240109159	0	0.111881188118812	0.240594059405941	0	-0.999526664029919	-0.997199320529045	-1	2.8	2	2.5	2.43333333333333	moderate	moderate	moderate	moderate
Kanu Island		United States of America	0.00977246944263224	0.00213140360242803	0	0.1	0.213861386138614	0	-0.999992167450019	-0.999359526259697	-1	2.2	2	2.25	2.15	moderate	moderate	moderate	moderate
Tanaklak Island		United States of America	0.0138528778367933	0.0024963671060777	0	0.0099009900990099	0.116831683168317	0	-0.999997839906298	-0.999662466242749	-1	2.2	2	2.25	2.15	moderate	moderate	moderate	moderate
Ogangen Island		United States of America	0.0419506082361844	0.00115485291913153	0	0.379207920792079	0.0336633663366337	0	-0.998345941516807	-0.997678762708047	-1	2.2	2	3	2.4	moderate	moderate	high	moderate
Tagadak Island		United States of America	0.0568253163081005	0.00390930948106116	0	0.0891089108910891	0.0178217821782178	0	-0.98534693647966	-0.980359614750638	-1	2.4	2.5	2.75	2.55	moderate	moderate	moderate	moderate
Aiktak Island		United States of America	0.00787851966611885	0.00130518119961076	0	0.0306930693069307	0.0920792079207921	0	-0.99970202350299	-0.997429331132171	-1	2.8	2.5	2.75	2.68333333333333	moderate	moderate	moderate	moderate
Old Man Rocks		United States of America	0.00699618840579724	0.00144927536231887	0	0.275247524752475	0.497029702970297	0	-0.998765971828116	-0.993950111679224	-1	2.6	2.5	3.5	2.86666666666667	moderate	moderate	high	moderate
		United States of America	0.0378701998420234	0.000789889415481859	0	0.789108910891089	0.247524752475248	0	-0.987318106856434	-0.995491995887057	-1	3	2.5	3	2.83333333333333	high	moderate	high	moderate
Aziak		United States of America	0.00699618840579724	0.00144927536231887	0	0.313861386138614	0.511881188118812	0	-0.998101739662116	-0.992535760890926	-1	2.8	2.75	3	2.85	moderate	moderate	high	moderate
Kaligagan Island		United States of America	0.00920421029447786	0.00207466623161223	0	0.0663366336633664	0.28019801980198	0	-0.995756233308272	-0.986160685124155	-1	3	2.25	2.75	2.66666666666667	high	moderate	moderate	moderate
		United States of America	0.00220802188868062	0.000625390869293363	0	0.0445544554455446	0.221782178217822	0	-0.999197782523594	-0.996286019350267	-1	2	1.5	2	1.83333333333333	moderate	low	moderate	low
		United States of America	0.00220802188868062	0.000625390869293363	0	0.0346534653465347	0.268316831683168	0	-0.999292184937486	-0.996506059704989	-1	3	2.5	3	2.83333333333333	high	moderate	high	moderate
Sidney		Canada	0.23830770878202	0.0339230772233075	0	0.0118811881188119	0.0465346534653465	0	-0.968629045449099	-0.877227276105547	-1	2.2	2.25	2.5	2.31666666666667	moderate	moderate	moderate	moderate
		United States of America	0.308421555263983	0.0417650739864009	0.0021929824561403	0.0188118811881188	0.121782178217822	0	-0.950623929126341	-0.833706107484365	-0.94873795818945	2.6	2.75	3.25	2.86666666666667	moderate	moderate	high	moderate
		United States of America	0.823702618548757	0.0710015919111561	0.0204081632653061	0.0267326732673267	0.144554455445545	0	-0.881019462936454	-0.731130341854356	-0.534170724334913	1.6	1.75	1	1.45	low	low	low	low
		United States of America	0.777077217300242	0.0532107936970703	0.0226011457214464	0.0623762376237624	0.163366336633663	0	-0.975889021373303	-0.904845655564432	-0.638625735255121	3.2	3.25	2.5	2.98333333333333	high	high	moderate	moderate
Frayles Los	James Island	United States of America	0.0170616912388689	0.0021462240927983	0	0.0148514851485149	0.0415841584158416	0	-0.994016579810842	-0.987472352192266	-1	3.4	3.75	3	3.38333333333333	high	high	high	high
Brown Island		United States of America	0.744867648924456	0.06916700196117	0.000892060660124927	0.81980198019802	0.894059405940594	0.61980198019802	-0.631479620457068	-0.52246936152326	-0.972925117594152	3.2	3.25	2.75	3.06666666666667	high	high	moderate	high
Flattop		United States of America	2.27042463953674	0.270016227702371	0	0.295049504950495	0.524752475247525	0	-0.846252878101671	-0.293411531923466	-1	3.2	3.25	3	3.15	high	high	high	high
McConnell Island		United States of America	2.94084360707075	0.251189168303717	0.00308504311626523	0.217821782178218	0.35049504950495	0.00792079207920792	-0.786440269853402	-0.319885770992982	-0.939943418388491	3.4	3.25	3	3.21666666666667	high	high	high	high
		United States of America	0.682848762571978	0.0773854295526955	0	0.133663366336634	0.22970297029703	0	-0.92964581677626	-0.751486790253306	-1	3.2	3.25	2.75	3.06666666666667	high	high	moderate	high
Turn		United States of America	0.777845671721897	0.0987444384780737	0.0021929824561403	0.0930693069306931	0.23960396039604	0	-0.967992014145778	-0.797345720025401	-0.962568208432607	3.2	3.25	2.75	3.06666666666667	high	high	moderate	high
		United States of America	0.0199230909090908	0.00197628458498023	0	0.601980198019802	0.695049504950495	0	-0.992200467968414	-0.987828212446565	-1	3.2	3.25	3.5	3.31666666666667	high	high	high	high
Saddlebag Island		United States of America	0.823053863485827	0.109275023291877	0.0021929824561403	0.0118811881188119	0.121782178217822	0	-0.943754718913431	-0.712770949020174	-0.957905366176329	3.2	3.25	3.5	3.31666666666667	high	high	high	high
		United States of America	0.688855483294957	0.0525958534436662	0.0204081632653061	0.157425742574257	0.328712871287129	0	-0.81626319049195	-0.731364475029282	-0.463122035508938	3.4	4	3	3.46666666666667	high	very high	high	high
		United States of America	0.17834402259197	0.0271783041636629	0	0.164356435643564	0.374257425742574	0	-0.928050567744122	-0.830137796440329	-1	3.2	3.25	2.75	3.06666666666667	high	high	moderate	high
		United States of America	0.634928367989092	0.0683961279958348	0	0.340594059405941	0.433663366336634	0	-0.890358980325206	-0.717425777080346	-1	3.2	3.25	3	3.15	high	high	high	high
		United States of America	0.253096948242217	0.0379159242464682	0	0.0118811881188119	0.0851485148514851	0	-0.972731944988005	-0.875555235369813	-1	3.2	3.25	2.75	3.06666666666667	high	high	moderate	high
Sentinel Island		United States of America	0.531177320996708	0.0717586196618427	0	0.203960396039604	0.453465346534654	0	-0.944278855160098	-0.767524730758662	-1	3.2	3.25	3.25	3.23333333333333	high	high	high	high
Huckleberry Island	Huckleberry Island	United States of America	0.0478946280536106	0.00204933525931061	0	0.506930693069307	0.265346534653465	0	-0.998206823593808	-0.995983559488923	-1	3.8	3.75	4.25	3.93333333333333	high	high	very high	high
Ripple Island	Ripple Island	United States of America	1.86502070743716	0.231725304719187	0	0.434653465346535	0.703960396039604	0	-0.857963384130189	-0.357848691139944	-1	3.8	3.75	3.5	3.68333333333333	high	high	high	high
		United States of America	0.930068500264991	0.102420266394232	0.0021929824561403	0.505940594059406	0.643564356435643	0	-0.951057446778921	-0.763008911106813	-0.960375781005558	3.8	3.75	4	3.85	high	high	very high	high
Iceberg Island	Iceberg Island	United States of America	0.220912400552236	0.03358239031783	0	0.0772277227722772	0.217821782178218	0	-0.939597241231935	-0.826389197294209	-1	3.8	3.5	3.25	3.51666666666667	high	high	high	high
		United States of America	2.15384399823142	0.216698541885125	0.0204081632653061	0.778217821782178	0.896039603960396	0	-0.230604068155078	0.276312622820788	-0.425567909305151	1.6	1.75	1.25	1.53333333333333	low	low	low	low
Fortress Island	Fortress Island	United States of America	0.789794871577035	0.0760622423054984	0.0021929824561403	0.68019801980198	0.745544554455445	0	-0.654069654615358	-0.50516368429913	-0.935291408911421	3.8	3.75	3	3.51666666666667	high	high	high	high
Boulder Island	Boulder Island	United States of America	4.32584842762076	0.254669409008234	0	0.696039603960396	0.737623762376238	0	-0.535271273939651	-0.165305919872631	-1	3.8	3.75	3.5	3.68333333333333	high	high	high	high
Barnacle Rock	Aleck Rocks	United States of America	0.265695648523443	0.0410948384582802	0.00156739811912221	0.0178217821782178	0.149504950495049	0.328712871287129	-0.928370895283398	-0.789010291127125	-0.958664403710216	1.4	1.5	1.25	1.38333333333333	low	low	low	low
Adugak		United States of America	0.00699618840579724	0.00144927536231887	0	0.264356435643564	0.559405940594059	0	-0.996006811459542	-0.989271589958758	-1	3.2	2.5	3	2.9	high	moderate	high	moderate
Vsevidof Island		United States of America	0.0262037881901345	0.00354976409933516	0	0.0782178217821782	0.234653465346535	0	-0.999980151742021	-0.998962319522421	-1	3	2.25	3.25	2.83333333333333	high	moderate	high	moderate
Kodiak	Kodiak	United States of America	11.9977418247944	0.751556901387767	0.118672638941728	0.262376237623762	0.257425742574257	0.582178217821782	0.56961963927233	1.7117769289602	1.64739531001506	2.4	1.5	1.25	1.71666666666667	moderate	low	low	low
Kuiu	Kuiu	United States of America	5.59723226166023	0.101744415997823	0.00156739811912221	0.674257425742574	0.202970297029703	0.207920792079208	0.327051365542536	-0.50935371904608	-0.959875315924977	2.6	2	2	2.2	moderate	moderate	moderate	moderate
Afognak	Afoginak	United States of America	8.23782462893896	0.299071523421043	0.0475822926908677	0.332673267326733	0.105940594059406	0.535643564356436	-0.18207974535626	-0.0567485617278294	-0.0041658188444502	2.2	1.5	1.5	1.73333333333333	moderate	low	low	low
Unga	Unga Island	United States of America	0.296341069041751	0.0631894245579425	0	0.394059405940594	0.64059405940594	0	-0.920023938598549	-0.675403149628354	-1	2	1.25	1.5	1.58333333333333	moderate	low	low	low
Sitkalidak	Sitkalidak	United States of America	0.490427248045694	0.0217401831202233	0.00720346164355068	0.0801980198019802	0	0.555445544554455	-0.934407549097642	-0.920707743500604	-0.838479476717648	2	1.5	1	1.5	moderate	low	low	low
Hagemeister	Hagemeister	United States of America	0.52034883505694	0.052162503838278	0.00680127738701586	0.457425742574257	0.536633663366337	0.77029702970297	-0.905716761304283	-0.779376952780421	-0.836395331242915	1.8	1.25	2	1.68333333333333	low	low	moderate	low
Shumagin	Nagai	United States of America	0.00220802188868062	0.000625390869293363	0	0.0514851485148515	0.233663366336634	0	-0.998788337632041	-0.995458451989383	-1	2.2	1.25	1.25	1.56666666666667	moderate	low	low	low
Shuyak	Shuyak	United States of America	0.0781484449993241	0.010357586115714	0.000892060660124927	0.128712871287129	0.297029702970297	0.568316831683168	-0.967498040004596	-0.934297455730577	-0.973991395103455	2.2	1.5	1.5	1.73333333333333	moderate	low	low	low
Raspberry	Raspberry	United States of America	1.02803514686888	0.0544008048223774	0	0.405940594059406	0.289108910891089	0	-0.637997358633419	-0.681824787339221	-1	1.8	1.5	1.25	1.51666666666667	low	low	low	low
		United States of America	0.00716204477611924	0.00106609808102343	0	0.295049504950495	0.405940594059406	0	-0.997164407033009	-0.993397780514589	-1	1.6	1.5	1.25	1.45	low	low	low	low
Uganik	Uganik	United States of America	0.351323818516729	0.0512521015842211	0.0357142857142857	0.54950495049505	0.714851485148515	0.936633663366337	-0.873409286658961	-0.696857870589741	0.0072717678710384	1.8	1.5	1.25	1.51666666666667	low	low	low	low
Chirikof	Chirikof	United States of America	0.361294129834834	0.0507178176785209	0.00272749092654678	0.126732673267327	0.289108910891089	0.584158415841584	-0.928386827014386	-0.775883249300635	-0.933012599824232	1.4	1.25	1.5	1.38333333333333	low	low	low	low
Big Koniuji	Big Koniuji Island	United States of America	1.58122645279033	0.0342456435413626	0.00605547293376996	0.811881188118812	0.625742574257426	0.839603960396039	-0.430693455075517	-0.7975242377111	-0.829244944223715	2.2	1.25	1.25	1.56666666666667	moderate	low	low	low
Popof	Popov	United States of America	0.816858368072032	0.0809704396587364	0.0085149317130171	0.0128712871287129	0.00198019801980198	0.371287128712871	-0.991723501600679	-0.916122046396765	-0.894921716204551	1.8	1.25	1.5	1.51666666666667	low	low	low	low
Coronation	Coronation	United States of America	2.32908555628768	0.178909710330434	0.0418899787642835	0.222772277227723	0.295049504950495	0.708910891089109	-0.964902926344955	-0.775069068169477	-0.433317164586767	2.2	2	2	2.06666666666667	moderate	moderate	moderate	moderate
Spruce	Spruce	United States of America	0.0159647903797455	0.000506329113924009	0	0.486138613861386	0.125742574257426	0	-0.995709927191515	-0.997404493232291	-1	2.4	1.5	1.5	1.8	moderate	low	low	low
Simeonof	Simeonof	United States of America	1.76623087249483	0.0664970925983372	0.0189636928341665	0.138613861386139	0.00891089108910891	0.600990099009901	-0.901476344999293	-0.841692622344892	-0.652696611525092	2	1.25	1.5	1.58333333333333	moderate	low	low	low
Chisik	Chisik	United States of America	0.00948952973307293	0.00175966364311963	0	0.0376237623762376	0.173267326732673	0	-0.994911395332556	-0.987364513422072	-1	2	1.75	2.5	2.08333333333333	moderate	low	moderate	moderate
Nakchamik	Nakchamik	United States of America	1.44153687338422	0.0304914840081221	0	0.8	0.565346534653465	0	-0.604080311888614	-0.842023547690835	-1	2	1.75	2.25	2	moderate	low	moderate	moderate
Chowiet	Chowiet	United States of America	0.576850914906372	0.048332178366932	0.00301457612201661	0.0584158415841584	0.0247524752475247	0.303960396039604	-0.95108413836621	-0.858854578632052	-0.93917096058336	2.6	1.75	2.5	2.28333333333333	moderate	low	moderate	moderate
		United States of America	0.0760120382803822	0.00368732803321558	0.0021929824561403	0.0762376237623763	0	0	-0.98164567561394	-0.982059116704878	-0.943622537388278	3	2.5	2.25	2.58333333333333	high	moderate	moderate	moderate
Orango	Orango	Guinea-Bissau	32.2336562049537	2.57511459811168	0.398294501034227	0.905940594059406	1	0.971287128712871	3.48950630767602	8.57975957947972	8.01501591581802	2.6	2.5	2.5	2.53333333333333	moderate	moderate	moderate	moderate
Near Island		United States of America	1.70248524537874	0.0411837640905145	0.000892060660124927	0.83960396039604	0.768316831683168	0.683168316831683	-0.374940327181458	-0.754170817383651	-0.974731238621409	3	2.5	2.5	2.66666666666667	high	moderate	moderate	moderate
Sud		United States of America	0.0356153154362421	0.00167785234899331	0	0.728712871287128	0.611881188118812	0	-0.991615895963269	-0.991936899464374	-1	2.8	2.5	2.5	2.6	moderate	moderate	moderate	moderate
Formosa	Formosa	Guinea-Bissau	30.9826218500432	1.77281784722577	0	0.964356435643564	1	0	4.37100743253109	6.33819418138219	-1	1.8	2.5	2.5	2.26666666666667	low	moderate	moderate	moderate
		United States of America	0.00937006666479986	0.00169148895031679	0	0.0534653465346535	0.167326732673267	0	-0.99524142776614	-0.988172062004759	-1	3	3	3	3	high	high	high	high
		United States of America	0.0142854102020339	0.00146409585268914	0	0.138613861386139	0.10990099009901	0	-0.994585735197218	-0.991124085469287	-1	3.4	3	2.5	2.96666666666667	high	high	moderate	moderate
Ariadne Island		United States of America	0.163433903061223	0.00255102040816324	0.00255102040816324	0.881188118811881	0.765346534653465	0.971287128712871	-0.943179223568182	-0.985172326823291	-0.92864499668691	3	2.25	2.5	2.58333333333333	high	moderate	moderate	moderate
Queen Charlotte (Main Island)	Reine Charlotte (Moresby, Graham)	Canada	4.97591652399659	0.224968785425895	0.0724027971917234	0.0584158415841584	0.00198019801980198	0.521782178217822	-0.49591194158223	-0.283467691500191	0.522364598569106	2.2	1.75	1.75	1.9	moderate	low	low	low
Princess Royal	Princesse Royale	Canada	0.0319959139224165	0.00868911837952868	0.00156739811912221	0.134653465346535	0.544554455445544	0.852475247524752	-0.983650762899552	-0.939057876104857	-0.9520712026105	2	1.75	2	1.91666666666667	moderate	low	moderate	low
		United States of America	1.35345958974359	0.0256410256410257	0	0.954455445544555	0.895049504950495	0	-0.537034629612783	-0.852140393540389	-1	3.6	3	2.75	3.11666666666667	high	high	moderate	high
Black Rock		United States of America	0.523938034862227	0.0413918507292425	0.00460829493087556	0.191089108910891	0.165346534653465	0.658415841584158	-0.963069016372452	-0.889545080985367	-0.910906601233646	2.2	1.5	2.75	2.15	moderate	low	moderate	moderate
Ankarea Islet	Nosy Ankarea	Madagascar	0.415971897435898	0.0256410256410257	0.0256410256410257	0.957425742574257	0.926732673267327	0.989108910891089	-0.961561803104273	-0.921914936583448	-0.47221620535791	2.8	3.75	3.25	3.26666666666667	moderate	high	high	high
Gull Island	Gull Island	United States of America	0.0393698616822436	0.0018691588785047	0	0.732673267326733	0.635643564356436	0	-0.989542652730225	-0.99047258696714	-1	2	1.5	1.5	1.66666666666667	moderate	low	low	low
Village Islands	Village Islands	United States of America	0.0289185976845161	0.0014471780028944	0.0014471780028944	0.667326732673267	0.491089108910891	0.904950495049505	-0.991885234751193	-0.992423284168207	-0.961479444159323	3	3	3	3	high	high	high	high
Chichagof	Chichagof	United States of America	11.6518997349436	0.450396891838933	0.123819591811566	0.404950495049505	0.195049504950495	0.683168316831683	-0.300706414656033	0.111199290887915	1.30636739798031	2.4	1.75	1.5	1.88333333333333	moderate	low	low	low
Admiralty	Admiralty	United States of America	1.25927021469416	0.0896464730988636	0.00872671345816101	0.0594059405940594	0.0128712871287129	0.457425742574257	-0.953979651037671	-0.826365179584338	-0.855079840775643	2.6	1.75	2	2.11666666666667	moderate	low	moderate	moderate
Baranof	Baranof	United States of America	7.51050717917642	0.449705512802585	0.133209944619946	0.22970297029703	0.173267326732673	0.654455445544554	-0.115046885267027	0.541883794195623	1.90059429328946	2.6	1.75	2.5	2.28333333333333	moderate	low	moderate	moderate
Kupreanof	Kupreanof	United States of America	0.60117561787635	0.0429456276636661	0.00474400286430354	0.271287128712871	0.20990099009901	0.566336633663366	-0.888503473825795	-0.816283474106428	-0.885265927960192	2.4	1.75	2	2.05	moderate	low	moderate	moderate
Montague	Montague	United States of America	0.860367002321744	0.0395991114413411	0.0265838563153039	0.0693069306930693	0.00792079207920792	0.651485148514851	-0.961590282303904	-0.915434369252509	-0.537603099379325	2	1.5	2.5	2	moderate	low	moderate	moderate
Kruzof	Kruzof	United States of America	1.92434054518752	0.081505800773684	0.00617569304999777	0.616831683168317	0.391089108910891	0.689108910891089	-0.772808306095714	-0.720275022682325	-0.865465094976168	2.2	1.75	1.75	1.9	moderate	low	low	low
Yakobi Island	Pelican	United States of America	0.830750831339421	0.085039408213165	0	0.585148514851485	0.687128712871287	0	-0.734333443460026	-0.525461122552202	-1	2.6	1.75	2	2.11666666666667	moderate	low	moderate	moderate
Douglas		United States of America	1.62225382118024	0.0371912828700676	0.0131953050958664	0.767326732673267	0.52970297029703	0.914851485148515	-0.522096765862348	-0.800609598061121	-0.644795261228507	1.8	1.5	1.75	1.68333333333333	low	low	low	low
Kayak	Kayak	United States of America	1.44913347261753	0.150620323128903	0.0585819077588389	0.0702970297029703	0.204950495049505	0.753465346534653	-0.973239284484803	-0.790889592479618	-0.169325099494912	2	1.75	1.75	1.83333333333333	moderate	low	low	low
Evans	Bettles	United States of America	0.105456423043939	0.011583985033889	0.00376038057526251	0	0.00099009900990099	0.544554455445544	-0.96551490835796	-0.934651191506504	-0.896298684027334	2.2	1.5	2.25	1.98333333333333	moderate	low	moderate	low
Latouche	Latouche	United States of America	0.133343901373502	0.0034047032420611	0	0.486138613861386	0.0425742574257426	0	-0.931275896764347	-0.97602038744459	-1	1.8	1.5	2.25	1.85	low	low	moderate	low
Pleasant	Pleasant	United States of America	0.701528508356972	0.0711691764815778	0.0366063463744106	0.766336633663366	0.801980198019802	0.951485148514852	-0.660221847880156	-0.5137154176574	0.105584128470758	2	1.5	1.5	1.66666666666667	moderate	low	low	low
Green	Green	United States of America	0.00408040839416101	0.000364963503649673	0	0.198019801980198	0	0	-0.99761836618009	-0.997268682730722	-1	2.2	2	2.75	2.31666666666667	moderate	moderate	moderate	moderate
Lemesurier	Lemesurier	United States of America	0.00408040839416101	0.000364963503649673	0	0.273267326732673	0	0	-0.998888273011892	-0.998116514539531	-1	1.8	2.25	1.75	1.93333333333333	low	moderate	low	low
Castle	Castle	United States of America	0.288940114489513	0.0185661776678376	0.00344005729515218	0.342574257425743	0.19009900990099	0.679207920792079	-0.926037998134316	-0.90705664132321	-0.910359964752807	2	2.25	2.25	2.16666666666667	moderate	moderate	moderate	moderate
Inian	Inian Islands	United States of America	0.00301395024390244	0.000975609756097562	0	0.0722772277227723	0.396039603960396	0	-0.999207570693966	-0.99505185645717	-1	2.4	2.25	2.5	2.38333333333333	moderate	moderate	moderate	moderate
Willoughby	Willoughby	United States of America	0.154310023182598	0.00654065655364744	0.00617569304999777	0.715841584158416	0.50990099009901	0.966336633663366	-0.926775033289885	-0.955752825366593	-0.814362937110626	2.2	2.25	2	2.15	moderate	moderate	moderate	moderate
Hill	Hill	United States of America	0.104119406930268	0.00813163064166456	0	0.584158415841584	0.533663366336633	0	-0.947081790712697	-0.943116918015453	-1	2.2	2.25	2.25	2.23333333333333	moderate	moderate	moderate	moderate
		United States of America	0.00408040839416101	0.000364963503649673	0	0.199009900990099	0	0	-0.999065822602399	-0.998269793449525	-1	1.6	2.25	2	1.95	low	moderate	moderate	low
Middleton	Middleton	United States of America	0.93033306305761	0.0958364253463726	0.0375869448903157	0.255445544554456	0.316831683168317	0.855445544554455	-0.95609106502992	-0.789707649160533	-0.33774531050438	2.2	2	2.75	2.31666666666667	moderate	moderate	moderate	moderate
Khantaak	Khantaak	United States of America	0.494647505150785	0.0248463284606519	0.0204081632653061	0.248514851485148	0.61980198019802	0	-0.75729278031971	-0.82915175340448	-0.381778736556413	2.8	2.5	2.25	2.51666666666667	moderate	moderate	moderate	moderate
Squire Island		United States of America	0.0112424531702803	0.0014310615846731	0	0.112871287128713	0.178217821782178	0	-0.994399635113311	-0.990086869174751	-1	2.4	2	2.75	2.38333333333333	moderate	moderate	moderate	moderate
Couverden Island		United States of America	0.00220802188868062	0.000625390869293363	0	0.0762376237623762	0.246534653465347	0	-0.999440653680752	-0.996885123965117	-1	2.6	2	2	2.2	moderate	moderate	moderate	moderate
Magoun Islands		United States of America	0.305051157142855	0.0142857142857142	0	0.898019801980198	0.888118811881188	0	-0.921690078102666	-0.928384944733074	-1	2.4	1.75	2	2.05	moderate	low	moderate	moderate
		United States of America	0.00920421029447786	0.00207466623161223	0	0.0564356435643564	0.349504950495049	0	-0.994318676174878	-0.984044110513983	-1	2.8	2.75	3.5	3.01666666666667	moderate	moderate	high	high
George Islands		United States of America	0.00704186363636342	0.00156739811912221	0.00156739811912221	0.256435643564356	0.566336633663366	0.911881188118812	-0.997231613911523	-0.990326679801672	-0.954893090146913	2.8	2.75	2.75	2.76666666666667	moderate	moderate	moderate	moderate
Lydonia Island		United States of America	0.0120443056133053	0.00207900207900202	0	0.402970297029703	0.659405940594059	0	-0.995993577458531	-0.988173598276689	-1	2.8	2.75	2.75	2.76666666666667	moderate	moderate	moderate	moderate
Galankin Island		United States of America	0.0419506082361844	0.00115485291913153	0	0.546534653465346	0.098019801980198	0	-0.980319804811171	-0.992231011451545	-1	3.2	2.75	3	2.98333333333333	high	moderate	high	moderate
		United States of America	0.002776281036835	0.000682128240109159	0	0.096039603960396	0.234653465346535	0	-0.99906215243741	-0.996090428545126	-1	3	3	2.75	2.91666666666667	high	high	moderate	moderate
Passage Islands	Passage Islands	United States of America	0.0536612134387348	0.00395256916996045	0	0.845544554455445	0.763366336633663	0	-0.98082952581	-0.976719169461335	-1	4.2	3.75	4	3.98333333333333	very high	high	very high	high
Alice Island		United States of America	0.566386766103628	0.0271975817801466	0.0226011457214464	0.526732673267327	0.652475247524752	0	-0.705951864804923	-0.807761971326148	-0.306342324619577	2	1.75	2	1.91666666666667	moderate	low	moderate	low
		United States of America	0.0398940900981284	0.000892060660124927	0.000892060660124927	0.723762376237624	0.313861386138614	0.913861386138614	-0.988372455777363	-0.995242343009419	-0.976045925908708	4	3.75	3.75	3.83333333333333	very high	high	high	high
Middle Island	Middle Island	United States of America	0.305051157142855	0.0142857142857142	0	0.907920792079208	0.871287128712871	0	-0.924115209580168	-0.929475560087611	-1	2.8	2.25	2.5	2.51666666666667	moderate	moderate	moderate	moderate
Eleanor Island	Eleanor Island	United States of America	0.0992424242424213	0.00151515151515147	0	0.901980198019802	0.577227722772277	0	-0.965115043853173	-0.991145890429409	-1	3	3	3	3	high	high	high	high
		United States of America	0.00510223862928385	0.000623052959501602	0	0.262376237623762	0.240594059405941	0	-0.998250633976668	-0.996403044283759	-1	3.6	3.25	3.25	3.36666666666667	high	high	high	high
		Canada	0.318491306689928	0.0423430147346818	0.00156739811912221	0.389108910891089	0.532673267326733	0.551485148514851	-0.937072593829367	-0.81318249220798	-0.961533074776159	2	2	1.75	1.91666666666667	moderate	moderate	low	low
King	King	Canada	0.0675008425925929	0.0092592592592593	0	0.763366336633663	0.806930693069307	0	-0.983718276745583	-0.95497211738782	-1	1.8	2	2	1.93333333333333	low	moderate	moderate	low
Porcher	Porcher	Canada	0.281221364625907	0.0186676927100209	0	0.345544554455445	0.277227722772277	0	-0.91149260472346	-0.896638400785001	-1	2.4	2	2	2.13333333333333	moderate	moderate	moderate	moderate
		Canada	0.0675008425925929	0.0092592592592593	0	0.83960396039604	0.853465346534654	0	-0.98176381230765	-0.952411838119414	-1	1.6	2.25	2.5	2.11666666666667	low	moderate	moderate	moderate
Hunter	Hunter	Canada	0.0391572905961949	0.00582905935633881	0	0.0257425742574257	0.233663366336634	0	-0.978772578558951	-0.957920702150594	-1	2.2	2.5	2.5	2.4	moderate	moderate	moderate	moderate
Calvert	Calvert	Canada	0.780465067100986	0.0460073201370497	0.0204081632653061	0.310891089108911	0.300990099009901	0	-0.800499121024539	-0.769842314495937	-0.468382581601744	1.8	2	2	1.93333333333333	low	moderate	moderate	low
McCauley	McCauley	Canada	0.227482534543027	0.00602575754010282	0.000892060660124927	0.446534653465346	0.0841584158415841	0.532673267326733	-0.918418206727744	-0.964441233457249	-0.974868128480321	1.8	2	1.5	1.76666666666667	low	moderate	low	low
Lyell	Lyell	Canada	0.0393698616822436	0.0018691588785047	0	0.764356435643564	0.691089108910891	0	-0.991555010321893	-0.991415916473023	-1	2	2.25	1.75	2	moderate	moderate	low	moderate
		Canada	0.0814414550925926	0.0117592592592593	0	0.689108910891089	0.777227722772277	0	-0.960967657315571	-0.920062849458329	-1	3.6	3.5	2.75	3.28333333333333	high	high	moderate	high
Price	Price	Canada	0.309131565537016	0.0146506777893639	0	0.856435643564356	0.751485148514851	0	-0.813089644788086	-0.888454193702671	-1	2	2.25	2.25	2.16666666666667	moderate	moderate	moderate	moderate
		Canada	0.194471166402539	0.00478270016770511	0.000892060660124927	0.576237623762376	0.172277227722772	0.634653465346535	-0.962559732426056	-0.979163883899954	-0.978238101083326	2.6	3	3.75	3.11666666666667	moderate	high	high	high
Dall	Bushy	United States of America	1.21583950107161	0.0624936171375007	0.0265838563153039	0.146534653465346	0.0138613861386139	0.508910891089109	-0.935526761163897	-0.854853358491595	-0.518812190273775	2.8	1.75	1.5	2.01666666666667	moderate	low	low	moderate
Hinchinbrook	Hinchinbrook	United States of America	0.0621182693817377	0.00778466383258169	0	0.0366336633663366	0.0801980198019803	0	-0.974945306991392	-0.951351894671145	-1	2.4	1.5	2.25	2.05	moderate	low	moderate	moderate
Annette	Anette	United States of America	2.1450490476968	0.0745113027048719	0.0666666666666667	0.808910891089109	0.702970297029703	0.953465346534653	-0.175893131480647	-0.54528037971082	0.908357369424565	2	2.25	2.25	2.16666666666667	moderate	moderate	moderate	moderate
Knight	Knight	United States of America	0.200504130464246	0.017804993626265	0.00376038057526251	0.0574257425742574	0.118811881188119	0.465346534653465	-0.950329644263221	-0.912280233898232	-0.902753186895536	2.4	1.5	2.25	2.05	moderate	low	moderate	moderate
Gravina	Betton	United States of America	0.574731775938019	0.0358912792931233	0.0021929824561403	0.886138613861386	0.908910891089109	0	-0.69485250444132	-0.743522656570544	-0.932344357633556	2.2	2.25	2	2.15	moderate	moderate	moderate	moderate
Hawkins	Hawkins	United States of America	0.0487403722826079	0.00271739130434778	0	0.75049504950495	0.704950495049505	0	-0.988208858293765	-0.986766343756143	-1	2	1.75	2	1.91666666666667	moderate	low	moderate	low
Duke	Duke	United States of America	0.56011884302336	0.0235378466051107	0.021300223925431	0.5	0.153465346534653	0.694059405940594	-0.785056693429252	-0.856436809224424	-0.390436691550927	2	2	2.5	2.16666666666667	moderate	moderate	moderate	moderate
Suemez	Suemez	United States of America	0.0238433100458644	0.00181151031353477	0	0.095049504950495	0.0207920792079208	0	-0.98869355325098	-0.987749438250847	-1	2	2	1.75	1.91666666666667	moderate	moderate	low	low
Kunghit	Kunghit	Canada	0.135458343516612	0.0100656869880763	0	0.500990099009901	0.495049504950495	0	-0.942190520424026	-0.935340448721684	-1	2.2	2.25	1.75	2.06666666666667	moderate	moderate	low	moderate
Denny	Denny	Canada	0.0681652413793101	0.00862068965517238	0	0.792079207920792	0.828712871287129	0	-0.982718453302659	-0.957046536709567	-1	1.6	2.5	2.75	2.28333333333333	low	moderate	moderate	moderate
Herschel	Kikektaoyok	Canada	0.551318360124388	0.103136980887744	0.00460829493087556	0.345544554455445	0.635643564356436	0.705940594059406	-0.847575621828717	-0.46392127164111	-0.877758469968293	1.8	1.75	1.5	1.68333333333333	low	low	low	low
		Canada	1.32901714285715	0.0476190476190477	0	0.976237623762376	0.963366336633663	0	-0.535597903021611	-0.72253238720098	-1	3.2	3.5	4	3.56666666666667	high	high	very high	high
Ile Pain de Sucre	Ile Pain de Sucre	Madagascar	9.0777680476822	0.53056713401541	0.0256410256410257	0.998019801980198	0.991089108910891	0.977227722772277	1.64550268074385	1.82953155372928	-0.311492382331191	3.4	4	3.5	3.63333333333333	high	very high	high	high
Hope	Hope	Canada	0.0996260175228165	0.00395467623405321	0	0.530693069306931	0.344554455445544	0	-0.963549755251693	-0.976434237232833	-1	1.8	2.25	1.75	1.93333333333333	low	moderate	low	low
Pelly	Pelly	Canada	0.0163452163488693	0.00190714097421097	0	0.188118811881188	0.231683168316832	0	-0.992815575806489	-0.987571459912346	-1	2	1.75	1.75	1.83333333333333	moderate	low	low	low
		Canada	0.0675008425925929	0.0092592592592593	0	0.8	0.837623762376238	0	-0.975262826439234	-0.944780212612317	-1	3	3.5	3	3.16666666666667	high	high	high	high
Esther	Esther	United States of America	0.0626389253499673	0.00533188116722882	0.00156739811912221	0.147524752475248	0.123762376237624	0.773267326732673	-0.974761354129888	-0.966696644712073	-0.954635559908328	2	1.25	2.5	1.91666666666667	moderate	low	moderate	low
Baker	Bakers	United States of America	0.0388545868185945	0.00811559160287045	0.00156739811912221	0.0217821782178218	0.241584158415842	0.613861386138614	-0.988856903449669	-0.957056600012026	-0.958068487463487	2	2	2	2	moderate	moderate	moderate	moderate
Long Island	Long	United States of America	0.00510223862928385	0.000623052959501602	0	0.203960396039604	0.128712871287129	0	-0.999650453985062	-0.998360308758277	-1	2.4	2	1	1.8	moderate	moderate	low	low
Culross	Culross	United States of America	0.0140187342071153	0.00211318982478226	0	0.0178217821782178	0.0643564356435644	0	-0.993085460802023	-0.985432232861737	-1	2	1.5	2.25	1.91666666666667	moderate	low	moderate	low
Perry	Culross	United States of America	1.47533650335826	0.0163147251614457	0.0131953050958664	0.799009900990099	0.330693069306931	0.918811881188119	-0.595204268147476	-0.915514803537787	-0.650592261036093	2	1.5	2.5	2	moderate	low	moderate	moderate
Glacier	Glacier	United States of America	0.0111222720305244	0.00193236162277188	0.00156739811912221	0.096039603960396	0.225742574257426	0.893069306930693	-0.993541103780738	-0.985574372907701	-0.950630793718371	2	1.5	2.5	2	moderate	low	moderate	moderate
		United States of America	0.00408040839416101	0.000364963503649673	0	0.247524752475248	0	0	-0.998582028419388	-0.997879147822958	-1	3.4	3	3.75	3.38333333333333	high	high	high	high
Naked	Esther	United States of America	0.12649197563196	0.00778967793770991	0	0.541584158415842	0.459405940594059	0	-0.926141982121337	-0.941692840424471	-1	2.2	1.5	2.5	2.06666666666667	moderate	low	moderate	moderate
Digby	Digby	Canada	8.20968839907002	0.27757203547143	0.10855664543095	0.601980198019802	0.446534653465347	0.817821782178218	-0.603028490699305	-0.383689416880367	0.923440864668049	1.8	2	1	1.6	low	moderate	low	low
Langara	Langara	Canada	0.00408040839416101	0.000364963503649673	0	0.271287128712871	0	0	-0.998971892144073	-0.9981870075105	-1	1.8	2.25	1.25	1.76666666666667	low	moderate	low	low
Ankerimbalala		Madagascar	2.18638051299594	0.0902752438638742	0	0.942574257425743	0.906930693069307	0	0.747371332940602	-0.212458144873577	-1	2.2	2.5	2.5	2.4	moderate	moderate	moderate	moderate
Prince Leboo	Prince Leboo	Canada	0.575370909360888	0.0226054430205667	0.0204081632653061	0.699009900990099	0.337623762376238	0	-0.747558710056895	-0.852814324354478	-0.397576996984946	2	2.5	3	2.5	moderate	moderate	high	moderate
		Canada	0.0527943520159364	0.0225290198502645	0	0.548514851485149	0.791089108910891	0	-0.97750534223449	-0.855392966825772	-1	2.4	2	2.25	2.21666666666667	moderate	moderate	moderate	moderate
Goose	Goose	Canada	0.0999962682994575	0.00903116531165305	0	0.562376237623762	0.630693069306931	0	-0.942636243371302	-0.932980798077904	-1	2.4	3	2.75	2.71666666666667	moderate	high	moderate	moderate
		Canada	0.0434502700764046	0.00223412238215437	0	0.464356435643564	0.342574257425742	0	-0.999312233520942	-0.997122974862381	-1	1.6	2.25	2	1.95	low	moderate	moderate	low
Zayas	Zayas	Canada	0.0467507795291244	0.00193915240388376	0.000892060660124927	0.233663366336634	0.0118811881188119	0.706930693069307	-0.97584975007887	-0.98632708456229	-0.972653213762579	2.4	2.5	3	2.63333333333333	moderate	moderate	high	moderate
		Canada	0.00408040839416101	0.000364963503649673	0	0.208910891089109	0	0	-0.999288393685844	-0.998484896958394	-1	2	2	2.25	2.08333333333333	moderate	moderate	moderate	moderate
		Canada	0.271855075081057	0.0215025975162727	0	0.72970297029703	0.692079207920792	0	-0.910947766747952	-0.878595159378691	-1	2	2.25	2.25	2.16666666666667	moderate	moderate	moderate	moderate
Hendrickson	Hendrickson	Canada	0.0987886272261173	0.0262749760501898	0	0.373267326732673	0.663366336633663	0	-0.963085201857151	-0.841808103387345	-1	2.2	1.5	1.75	1.81666666666667	moderate	low	low	low
		Canada	0.00515934298957113	0.00115874855156428	0	0.289108910891089	0.474257425742574	0	-0.998423550677859	-0.993676007244548	-1	3.8	2.75	2.75	3.1	high	moderate	moderate	high
Mary	Mary	United States of America	0.00704186363636342	0.00156739811912221	0.00156739811912221	0.345544554455446	0.634653465346535	0.955445544554456	-0.998073887865549	-0.99189559408387	-0.958525634768984	2	2.75	3	2.58333333333333	moderate	moderate	high	moderate
Barter	Barter	United States of America	0.504107518832459	0.110341783406041	0	0.100990099009901	0.444554455445545	0	-0.976297836060398	-0.758326995750671	-1	2.6	2.25	2.5	2.45	moderate	moderate	moderate	moderate
Forrester	Forrester	United States of America	0.217333415876906	0.0313671023965141	0	0.693069306930693	0.779207920792079	0	-0.895802598637815	-0.786736318659057	-1	2	2.25	2.5	2.25	moderate	moderate	moderate	moderate
		United States of America	0.00408040839416101	0.000364963503649673	0	0.242574257425743	0	0	-0.998598757415167	-0.997891391009601	-1	3.2	3	4	3.4	high	high	very high	high
Ingot	Ingot	United States of America	0.0192834474761261	0.00136425648021832	0	0.505940594059406	0.503960396039604	0	-0.995581547374256	-0.993529764924198	-1	2	2	3	2.33333333333333	moderate	moderate	high	moderate
		United States of America	0.0230817246401095	0.00345553275606858	0.00156739811912221	0.00198019801980198	0.0673267326732673	0.802970297029703	-0.990150609340778	-0.97780379030324	-0.954029093945919	2.2	2	3	2.4	moderate	moderate	high	moderate
Peak Island		United States of America	0.0448833880642616	0.00195350711681841	0.0014471780028944	0.514851485148515	0.268316831683168	0.85049504950495	-0.997226841356547	-0.995111552251169	-0.972861653197134	2.4	2	3	2.46666666666667	moderate	moderate	high	moderate
		Canada	0.0992424242424213	0.00151515151515147	0	0.842574257425743	0.583168316831683	0	-0.920783973758213	-0.986790214244883	-1	1.8	2	1	1.6	low	moderate	low	low
Pullen Island		Canada	1.66719072344975	0.192619115265082	0.00952876831356264	0.144554455445545	0.326732673267327	0.414851485148515	-0.993435007270079	-0.874167553082213	-0.905513238196337	3.4	2.5	2.75	2.88333333333333	high	moderate	moderate	moderate
Triangle Island		Canada	0.493275294990723	0.0223844478502863	0.0204081632653061	0.514851485148515	0.720792079207921	0	-0.649477226923701	-0.81560191457071	-0.326449964557201	3	3.25	3	3.08333333333333	high	high	high	high
Helgesen		Canada	0.00220802188868062	0.000625390869293363	0	0.0217821782178218	0.314851485148515	0	-0.99923521457778	-0.996371592575111	-1	3	3.25	2.5	2.91666666666667	high	high	moderate	moderate
Pennock Island		United States of America	1.70865116778702	0.116884813896502	0.0070677537101227	0.463366336633663	0.425742574257426	0.63960396039604	-0.815549801710216	-0.615999443091725	-0.849189731285985	2	2.75	2.5	2.41666666666667	moderate	moderate	moderate	moderate
Fish Egg Island		United States of America	0.042383811926146	0.00284476863460226	0	0.479207920792079	0.456435643564356	0	-0.998175907664255	-0.994032480639031	-1	2.4	3	2.5	2.63333333333333	moderate	high	moderate	moderate
Axel Land Island		United States of America	0.0555970617136039	0.00376448304810661	0	0.285148514851485	0.292079207920792	0	-0.980949149376456	-0.978273492843289	-1	2.8	2.5	3.5	2.93333333333333	moderate	moderate	high	moderate
Applegate Island		United States of America	0.0181184604363217	0.00338163698509075	0.00156739811912221	0.0603960396039604	0.259405940594059	0.842574257425743	-0.999836153050132	-0.996685956805684	-0.981159968508321	2.8	2.5	3.25	2.85	moderate	moderate	high	moderate
Thetis Island		United States of America	0.342976809926145	0.0365747187825925	0	0.0693069306930693	0.136633663366337	0	-0.992137965616106	-0.943575143750654	-1	2.8	2.25	1.5	2.18333333333333	moderate	moderate	low	moderate
Tongass Island		United States of America	0.0100244282115872	0.00125944584382875	0	0.322772277227723	0.398019801980198	0	-0.996771736219914	-0.992947945429944	-1	2.6	3	3.5	3.03333333333333	moderate	high	high	high
		United States of America	0.0393698616822436	0.0018691588785047	0	0.756435643564356	0.625742574257426	0	-0.987343107388702	-0.989542728796998	-1	3	3.5	4	3.5	high	high	very high	high
		Canada	0.0110765967999583	0.00181423886596854	0	0.0851485148514852	0.251485148514852	0	-0.99909107914042	-0.99478606766715	-1	2.4	2.5	3.25	2.71666666666667	moderate	moderate	high	moderate
Chaatl Island		Canada	0.0812246451532761	0.00537147780232716	0.0021929824561403	0.0683168316831684	0.165346534653465	0	-0.968220687592761	-0.96692695403047	-0.93695989136618	1.8	2	2	1.93333333333333	low	moderate	moderate	low
Moresby		Canada	4.31984388355767	0.19274746489962	0.100620137494442	0.26039603960396	0.0910891089108911	0.703960396039604	-0.920498893421211	-0.732849055952393	0.425637031127718	2.2	2.25	2	2.15	moderate	moderate	moderate	moderate
Vancouver	Vancouver Island	Canada	37.4441289114004	3.45855712407134	0.2703344740763	0.287128712871287	0.799009900990099	0.414851485148515	5.33120828825131	13.1427738104325	5.39962693232762	2.4	2	2	2.13333333333333	moderate	moderate	moderate	moderate
Anticosti	?ﾄle d'Anticosti	Canada	45.7409405546735	2.13067535533232	0.211511466415587	0.742574257425742	0.812871287128713	0.702970297029703	7.9317851105668	8.34675264193315	4.17677856944823	1.6	1	2	1.53333333333333	low	low	moderate	low
Grand Bahama	Grand Bahama	Bahamas	1.57099353106049	0.167216128575609	0	0.64059405940594	0.812871287128713	0	-0.352113043052516	0.0563655480900792	-1	2.8	2.25	1	2.01666666666667	moderate	moderate	low	moderate
Akimiski	Akimiski	Canada	0.186498620331157	0.0132307890825119	0.0042451359236898	0.450495049504951	0.466336633663366	0.838613861386139	-0.972717848948223	-0.949587147142175	-0.902817774461261	1.2	1.5	1.75	1.48333333333333	low	low	low	low
Mauritius	Maurice	Mauritius	132.158603689877	4.64092482270731	1.35810674775512	0.951485148514851	1	0.984158415841584	0.190641071965617	3.53983170775296	15.310173074172	2.4	2.5	2.5	2.46666666666667	moderate	moderate	moderate	moderate
Rodrigues	Diﾚgo Rodriguez	Mauritius	3.74546257454723	0.108889452654871	0.0396492565764392	0.945544554455445	0.92970297029703	0.94950495049505	1.0044385291619	-0.2188664218886	0.225464432275273	2	2.25	1	1.75	moderate	moderate	low	low
Flaherty	Flaherty	Canada	0.0200451987739065	0.000871292617573682	0	0.213861386138614	0	0	-0.99048282859649	-0.994104214947108	-1	2.4	1.25	2	1.88333333333333	moderate	low	moderate	low
Mayotte	Mayotte	Mayotte	49.7685826001208	1.87190074822836	0.215909090909091	0.951485148514852	0.998019801980198	0.947524752475248	16.380414966355	9.90405918809	5.04547459604601	2.6	2.25	2	2.28333333333333	moderate	moderate	moderate	moderate
Chissioua Mtsamboro	Ile M'Zamboro	Mayotte	0.141972314285714	0.0285714285714286	0	0.908910891089109	0.938613861386139	0	-0.971408347867198	-0.872762991289787	-1	2.8	3.25	2.5	2.85	moderate	high	moderate	moderate
Nootka	Nootka	Canada	0.3759464	0.0666666666666667	0	0.930693069306931	0.966336633663366	0	-0.911383504312093	-0.679421391512227	-1	2	2	2	2	moderate	moderate	moderate	moderate
Reunion	Rﾚunion	Rﾚunion	76.1623374595107	5.08554614189517	0.252283105022831	0.896039603960396	1	0.806930693069307	9.47400520386077	17.8020223941194	4.69342467060158	1.8	2.5	2.25	2.18333333333333	low	moderate	moderate	moderate
Texada	Texada	Canada	2.42815399032399	0.130617819148947	0	0.793069306930693	0.815841584158416	0	-0.246325628750675	-0.281655976852342	-1	1.8	2	2.25	2.01666666666667	low	moderate	moderate	moderate
Charlton	Charlton	Canada	2.91791290946758	0.0843078884214444	0.00845879807282879	0.834653465346535	0.62970297029703	0.822772277227723	-0.579931591957044	-0.68126424917084	-0.807072508637584	1.2	1.25	2	1.48333333333333	low	low	moderate	low
Quadra	Quadra	Canada	0.118423490660675	0.0155374240830854	0	0.355445544554455	0.528712871287129	0	-0.954178871690939	-0.904851084144657	-1	2.4	2	1	1.8	moderate	moderate	low	low
Saltspring	Chouan	Canada	7.46911541906321	0.798801308511971	0.0293451758969	0.655445544554455	0.892079207920792	0.0891089108910891	-0.81611542039742	0.276008901761438	-0.55525716208549	2	2	2	2	moderate	moderate	moderate	moderate
Prince of Wales	Prince of Wales	United States of America	2.91049898769532	0.161188823849217	0.0265021154766079	0.11980198019802	0.0386138613861386	0.423762376237624	-0.921702871745007	-0.731136279045072	-0.5900187329251	2.8	1.75	2	2.18333333333333	moderate	low	moderate	moderate
Revillagigedo	Revillagigedo	United States of America	4.03269013003679	0.257132504303029	0.0791763623327487	0.250495049504951	0.162376237623762	0.657425742574257	-0.413213610797448	-0.0228036749641017	0.810315774158901	2.4	2	2.75	2.38333333333333	moderate	moderate	moderate	moderate
Etolin	Etolin	United States of America	2.49459728512095	0.141146444478858	0.0070677537101227	0.457425742574257	0.349504950495049	0.591089108910891	-0.608067254254491	-0.443132341416545	-0.835504742540684	2.4	1.75	2.25	2.13333333333333	moderate	low	moderate	moderate
Wrangell	Wrangell	United States of America	3.20073196155905	0.0678531368019235	0.0304366844062113	0.714851485148515	0.366336633663366	0.818811881188119	-0.631936596159905	-0.770102993563574	-0.340978605918424	1.8	1.75	2	1.85	low	low	moderate	low
Mitkof	Mitkof	United States of America	2.83676390015203	0.142867285525907	0.057074083551916	0.537623762376238	0.478217821782178	0.866336633663366	-0.779886771765321	-0.600468382801228	0.128231764252437	1.8	1.75	2	1.85	low	low	moderate	low
Kosciusko	Marble	United States of America	0.307259179031536	0.0149111051550076	0	0.873267326732673	0.803960396039604	0	-0.762075628398593	-0.871908821407703	-1	2.2	2	2	2.06666666666667	moderate	moderate	moderate	moderate
Heceta	Heceta	United States of America	0.189660005747566	0.0145970039725456	0.00617569304999777	0.323762376237624	0.227722772277228	0.814851485148515	-0.932438989338762	-0.914143739961822	-0.826284245437259	2	2	1.75	1.91666666666667	moderate	moderate	low	low
North Twin	North Twin	Canada	1.05559223123573	0.14118166006783	0.111111111111111	0.58019801980198	0.703960396039604	0.987128712871287	-0.789237603701018	-0.373911142336664	1.73350462185586	1	1.25	1.5	1.25	low	low	low	low
Long Island	Long	Canada	0.204564239933323	0.00999764467554366	0.00617569304999777	0.258415841584159	0.0584158415841584	0.807920792079208	-0.919282739213766	-0.938187926318503	-0.822123232636335	1.8	1.25	1.75	1.6	low	low	low	low
		Canada	0.00918317157275005	0.000841042893187538	0	0.281188118811881	0.265346534653465	0	-0.998018455628108	-0.996126331654083	-1	2.6	3.25	2.75	2.86666666666667	moderate	high	moderate	moderate
Cracroft	Cracroft	Canada	0.107995755841608	0.012677275815962	0	0.57029702970297	0.616831683168317	0	-0.932043058750749	-0.901581000399731	-1	2	2.25	1.75	2	moderate	moderate	low	moderate
Mahe	Mahﾚ	Seychelles	105.399246015209	4.26009627265584	0.5	0.97029702970297	1	0.927722772277228	-0.731197826027193	1.25155598846678	3.48374477932119	2.4	2.5	2.25	2.38333333333333	moderate	moderate	moderate	moderate
Twin	Twin	Canada	0.169825995624274	0.0161790712950332	0	0.647524752475247	0.710891089108911	0	-0.90934910830098	-0.884083028755018	-1	2	2	1.5	1.83333333333333	moderate	moderate	low	low
Grande Terre	Aldabra	Seychelles	0.579610371791665	0.0175620626872274	0.00826446280991733	0.744554455445544	0.732673267326733	0	-0.687379880943909	-0.873534971571703	-0.7441026986131	2.4	2.25	2	2.21666666666667	moderate	moderate	moderate	moderate
Praslin	Praslin	Seychelles	46.5533313883507	3.55560371353651	0	0.996039603960396	1	0	13.5761524653774	18.6376553794313	-1	2.2	2.5	2	2.23333333333333	moderate	moderate	moderate	moderate
Malabar	Malabar	Seychelles	0.151285776703408	0.0195685122118359	0	0.530693069306931	0.627722772277228	0	-0.930186682765166	-0.869410819724689	-1	2.6	2.75	2.75	2.7	moderate	moderate	moderate	moderate
Silhouette	Silhouette Island	Seychelles	1.54121535767443	0.238907912008737	0	0.863366336633663	0.951485148514852	0	-0.244602863346012	0.641901823698639	-1	2.2	3	2.5	2.56666666666667	moderate	high	moderate	moderate
Assumption	Assomption	Seychelles	0.0546118404907972	0.00613496932515334	0	0.793069306930693	0.817821782178218	0	-0.987163521904705	-0.97053961763195	-1	2.2	2.75	2.25	2.4	moderate	moderate	moderate	moderate
La Digue	La Digue	Seychelles	10.4831628276845	0.479956312938986	0.0590277777777778	0.96039603960396	0.952475247524752	0.944554455445545	1.5971792632495	1.36469286545557	0.526540256583549	2.2	3	2.25	2.48333333333333	moderate	high	moderate	moderate
Picard	West Island	Seychelles	4.06796470833333	0.204166666666667	0.2	0.847524752475247	0.759405940594059	0	0.00920689341230429	0.00657783738438904	4.17391360769496	2.2	2.25	2.25	2.23333333333333	moderate	moderate	moderate	moderate
Curieuse	Curieuse	Seychelles	11.7557098256881	0.509174311926605	0	0.999009900990099	0.992079207920792	0	3.33429552927332	2.04556136555138	-1	2.8	3.25	2.5	2.85	moderate	high	moderate	moderate
Felicite		Seychelles	1.19497617833199	0.0164253150978815	0	0.913861386138614	0.844554455445545	0	-0.502189681082919	-0.895723522560752	-1	2.6	3.5	2.75	2.95	moderate	high	moderate	moderate
Fregate	Frﾚgate	Seychelles	0.0487767181837301	0.00474563800714744	0	0.514851485148515	0.626732673267327	0	-0.981503000869343	-0.971222290480235	-1	2.8	3.5	2.5	2.93333333333333	moderate	high	moderate	moderate
Cerf	Faon Islet	Seychelles	0.0661054534883722	0.0116279069767442	0	0.837623762376238	0.897029702970297	0	-0.981794378833978	-0.939675417092481	-1	2.8	3.5	3	3.1	moderate	high	high	high
Aride	Ile Aride	Seychelles	0.0190620704225358	0.00176056338028174	0	0.567326732673267	0.623762376237624	0	-0.995685443840783	-0.991699949562993	-1	3	3.5	2.75	3.08333333333333	high	high	moderate	high
Cousin	Cousine	Seychelles	0.467286833333333	0.0333333333333333	0	0.950495049504951	0.946534653465347	0	-0.895792988688615	-0.843987266682856	-1	3.4	4	3	3.46666666666667	high	very high	high	high
Broughton	Broughton	Canada	0.00408040839416101	0.000364963503649673	0	0.220792079207921	0	0	-0.998930518102692	-0.998151775327949	-1	2	2	2	2	moderate	moderate	moderate	moderate
Mehai Island	Mehai Island	Seychelles	0.112546108333333	0.00416666666666665	0	0.845544554455446	0.803960396039604	0	-0.971712328875613	-0.979326492466444	-1	3.2	2.75	2.75	2.9	high	moderate	moderate	moderate
Repulse	Repulse	Canada	0.0364279592728343	0.00168350287633834	0	0.418811881188119	0.167326732673267	0	-0.977022081943445	-0.986914857664062	-1	1.8	2	1.75	1.85	low	moderate	low	low
Malcolm	Malcolm	Canada	0.0830417055555553	0.00555555555555554	0	0.876237623762376	0.871287128712871	0	-0.978129243250028	-0.97179954259566	-1	1.6	2.25	1.75	1.86666666666667	low	moderate	low	low
South Twin	South Twin	Canada	0.0439744984922894	0.0012570241637746	0.000892060660124927	0.548514851485148	0.0534653465346535	0.828712871287129	-0.981614775881352	-0.992005727890568	-0.973959789912598	1.2	1.25	1.75	1.4	low	low	low	low
Meares	Meares	Canada	0.0388124928941607	0.00686496350364962	0	0.221782178217822	0.504950495049505	0	-0.981008273849107	-0.952858425005369	-1	2.2	2.5	1.5	2.06666666666667	moderate	moderate	low	moderate
Makungwi Island	Makungwi Island	United Republic of Tanzania	0.0313124578313255	0.0120481927710844	0	0.657425742574257	0.85049504950495	0	-0.994245070097809	-0.948686626937848	-1	2.6	3.5	3	3.03333333333333	moderate	high	high	high
		Canada	0.0675008425925929	0.0092592592592593	0	0.832673267326733	0.851485148514852	0	-0.984363460451456	-0.955851550015367	-1	2.4	2.5	2.25	2.38333333333333	moderate	moderate	moderate	moderate
Lasqueti	Lasqueti	Canada	0.00540912133891192	0.00139470013946996	0	0.301980198019802	0.563366336633663	0	-0.9985653952959	-0.992896187305042	-1	2	2	2.25	2.08333333333333	moderate	moderate	moderate	moderate
		Canada	5.29760625669873	0.555357991328335	0.0850197201015662	0.168316831683168	0.42970297029703	0.579207920792079	-0.404133296654227	0.861450097444598	0.831466808263966	2	1.75	2	1.91666666666667	moderate	low	moderate	low
		Canada	0.56992701603544	0.0475311316033754	0	0.716831683168317	0.724752475247525	0	-0.766146610058711	-0.700469672052921	-1	2	2.5	1.5	2	moderate	moderate	low	moderate
Gabriola	Valdes	Canada	0.435345144948663	0.048269069220663	0.00116009280742457	0.625742574257426	0.685148514851485	0.569306930693069	-0.791735605929059	-0.672170184482615	-0.965063004686991	1.8	2	1.75	1.85	low	moderate	low	low
Denman	Denman	Canada	1.95485422660818	0.182919443418377	0	0.722772277227723	0.828712871287129	0	-0.432481403175756	-0.0263057200088611	-1	1.6	2	1.75	1.78333333333333	low	moderate	low	low
Bowen	Bowen Island	Canada	71.4883628303625	1.01260351303293	0	1	0.983168316831683	0	35.7387163604083	6.12186709770524	-1	1.6	2	2.25	1.95	low	moderate	moderate	low
Saturna	Saturna	Canada	3.77980231987313	0.268905237036364	0.000892060660124927	0.634653465346535	0.695049504950495	0.110891089108911	-0.529154543002486	-0.0526560034545846	-0.980324032686486	2	2	2.25	2.08333333333333	moderate	moderate	moderate	moderate
		Canada	0.0368232790262174	0.00187265917602997	0.00187265917602997	0.727722772277228	0.663366336633663	0.948514851485148	-0.99068189550805	-0.990677817989145	-0.951332521421807	3	2.75	2.5	2.75	high	moderate	moderate	moderate
Vargas	Vargas	Canada	0.00220802188868062	0.000625390869293363	0	0.0643564356435644	0.247524752475247	0	-0.999465248238773	-0.99695270671976	-1	2	2.5	1.25	1.91666666666667	moderate	moderate	low	low
Hornby	Hornby	Canada	0.0599392888720349	0.00176335327769861	0.000892060660124927	0.364356435643564	0.00198019801980198	0.803960396039604	-0.973667467104339	-0.988511344429445	-0.97365952482114	2.2	2.5	2.25	2.31666666666667	moderate	moderate	moderate	moderate
North Pender	North Pender	Canada	2.64489918122104	0.0990450022075193	0.0792061819459079	0.730693069306931	0.555445544554455	0.932673267326733	-0.48053569778257	-0.564285376034122	0.941182971651088	2.4	2.25	2.5	2.38333333333333	moderate	moderate	moderate	moderate
Valdes	Valdes	Canada	0.0159647903797455	0.000506329113924009	0	0.542574257425743	0.166336633663366	0	-0.995298701784409	-0.997285969486434	-1	2.2	2.5	2.25	2.31666666666667	moderate	moderate	moderate	moderate
Mayne	Mayne	Canada	0.467004011293156	0.0613578609654732	0.00156739811912221	0.0168316831683168	0.0376237623762376	0.144554455445545	-0.986253803877517	-0.893061668053946	-0.975242399026274	2.4	2.25	2.5	2.38333333333333	moderate	moderate	moderate	moderate
		Canada	1.49213029723817	0.110667153156244	0.00733578585742234	0.356435643564356	0.261386138613861	0.495049504950495	-0.701991761141307	-0.509163102998717	-0.8195163768357	2	1.75	1.75	1.83333333333333	moderate	low	low	low
Large Island	Grande Ile	Canada	3.61840572697746	0.216069687991182	0.188556644703488	0.663366336633663	0.685148514851485	0.951485148514852	-0.617121943294057	-0.297037642378012	3.00480900808796	1.6	1.5	1.75	1.61666666666667	low	low	low	low
		Canada	0.00924988552504404	0.00219278898841557	0.00156739811912221	0.0712871287128713	0.258415841584158	0.843564356435643	-0.993553605242901	-0.982106861132741	-0.948501997227465	2.2	2.25	2.5	2.31666666666667	moderate	moderate	moderate	moderate
		Canada	0.0701067527013843	0.00893574034806222	0	0.00099009900990099	0.0128712871287129	0	-0.981414632516016	-0.954496327357854	-1	2.4	2	3.25	2.55	moderate	moderate	high	moderate
		Canada	0.193664492993947	0.00952977969541224	0.00411841852728545	0.543564356435643	0.31980198019802	0.868316831683168	-0.910204641919399	-0.93625604924501	-0.876865191307707	2.6	2.25	2.5	2.45	moderate	moderate	moderate	moderate
Belanger	Belanger	Canada	24.0939854140256	0.348030521042781	0.0070677537101227	0.946534653465346	0.861386138613861	0.736633663366337	1.88849420639667	0.203386777025858	-0.845485107205799	1.6	1.75	2.5	1.95	low	low	moderate	low
Ile a la Chasse	Ile ﾓ la Chasse	Canada	1.00688715227522	0.0696505937943526	0.00474400286430354	0.400990099009901	0.268316831683168	0.446534653465347	-0.8406534686366	-0.724231999183612	-0.889402288926548	2.8	1.5	1.75	2.01666666666667	moderate	low	low	moderate
		Canada	1.51993790620691	0.0709346364335934	0	0.837623762376238	0.766336633663366	0	-0.277849317074433	-0.519841660805184	-1	1.8	1.75	2	1.85	low	low	moderate	low
		Canada	0.125550286602755	0.00951587185830415	0.000892060660124927	0.096039603960396	0.0792079207920792	0.469306930693069	-0.974289709212302	-0.957276324370985	-0.977924992884275	2.2	2.25	3	2.48333333333333	moderate	moderate	high	moderate
		Canada	0.150349795928192	0.00567439301189899	0.00460829493087556	0.779207920792079	0.67029702970297	0.975247524752475	-0.913868709163481	-0.957919171155964	-0.855306171865086	3	2.75	3.25	3	high	moderate	high	high
South Pender	South Pender	Canada	0.472128123141044	0.0280996196364162	0.000892060660124927	0.252475247524753	0.0920792079207921	0.215841584158416	-0.944797313827928	-0.904018100398938	-0.980610383083272	2.2	2.25	2.5	2.31666666666667	moderate	moderate	moderate	moderate
		Canada	0.353605708252352	0.0165964698951777	0.011133395342293	0.12970297029703	0.0108910891089109	0.771287128712871	-0.914334023022474	-0.919118935146028	-0.713562627477754	2.2	1.75	2.5	2.15	moderate	low	moderate	moderate
		Canada	0.112601375850692	0.00658570075993081	0.00515463917525771	0.531683168316832	0.42970297029703	0.938613861386139	-0.959066036638135	-0.960878751075986	-0.854322301228812	1.6	2	2.75	2.11666666666667	low	moderate	moderate	moderate
		Canada	0.13699310723897	0.00508191566334671	0.00116009280742457	0.393069306930693	0.0792079207920792	0.60990099009901	-0.965201157508472	-0.97465475183138	-0.969824306301031	2.4	3	3.25	2.88333333333333	moderate	high	high	moderate
		Canada	0.00408040839416101	0.000364963503649673	0	0.198019801980198	0	0	-0.998951030251784	-0.998169153531454	-1	2.8	2.75	3.5	3.01666666666667	moderate	moderate	high	high
		Canada	0.569342694602908	0.0375111856823266	0	0.857425742574258	0.828712871287129	0	-0.715055907996938	-0.739562261484594	-1	2.6	2.25	2.5	2.45	moderate	moderate	moderate	moderate
		Canada	8.40123462032266	0.564233881606836	0.18671819066393	0.492079207920792	0.591089108910891	0.884158415841584	-0.235089053400334	0.70590331078439	2.83017656598826	2.2	1.75	2	1.98333333333333	moderate	low	moderate	low
Eskimo Island	Ile Eskimo	Canada	5.84421383495969	0.2510240299079	0.0935268200952975	0.603960396039604	0.483168316831683	0.791089108910891	-0.846627837353887	-0.586319939083294	0.438565856362135	1.8	1.5	2	1.76666666666667	low	low	moderate	low
		Canada	1.4885325819025	0.130723781451037	0.00272749092654678	0.404950495049505	0.495049504950495	0.395049504950495	-0.510596872322865	-0.260597867148972	-0.924688778300397	2.4	2.25	2.5	2.38333333333333	moderate	moderate	moderate	moderate
		Canada	0.00704186363636342	0.00156739811912221	0.00156739811912221	0.285148514851485	0.540594059405941	0.955445544554456	-0.997218389588183	-0.990304165639897	-0.954843311211891	3.2	2.5	3	2.9	high	moderate	high	moderate
		Canada	0.743252969825002	0.0690070278543841	0.00156739811912221	0.717821782178218	0.776237623762376	0.671287128712871	-0.84110378188706	-0.683604985306939	-0.960824821847764	3.2	2.5	3	2.9	high	moderate	high	moderate
		Canada	2.96047545668143	0.2919542488608	0.118178864821234	0.281188118811881	0.476237623762376	0.852475247524752	-0.683927714282862	-0.0460038276102806	1.51523285792187	2.8	2.25	2.25	2.43333333333333	moderate	moderate	moderate	moderate
		Canada	24.5699969140972	0.729569959010308	0.118178864821234	0.932673267326733	0.868316831683168	0.881188118811881	3.31052884515539	2.03754553402325	1.82163879098024	2.6	2.25	2.5	2.45	moderate	moderate	moderate	moderate
Prevost Island		Canada	0.0659109969424996	0.00649377970375508	0	0.397029702970297	0.51980198019802	0	-0.96073103991455	-0.950912406616243	-1	2.6	2.25	2.75	2.53333333333333	moderate	moderate	moderate	moderate
Great Boule Island	Ile Grosse Boule	Canada	0.00498430292551562	0.00130751910940252	0	0	0.105940594059406	0	-0.996209465352389	-0.988866445163566	-1	2	1.75	1.75	1.83333333333333	moderate	low	low	low
Farm	Kadin	United States of America	0.0822544178130857	0.00741261138803006	0.00116009280742457	0.147524752475248	0.214851485148515	0.636633663366337	-0.960659936568391	-0.949661613306026	-0.965064968894011	1.8	1.75	2	1.85	low	low	moderate	low
Woronkofski	Woronkofski	United States of America	0.0734215279896685	0.00665261455190968	0.00156739811912221	0.00099009900990099	0	0.566336633663366	-0.962800123008397	-0.953533853810799	-0.952165231534597	1.6	1.75	2.25	1.86666666666667	low	low	moderate	low
Bushy Island		United States of America	0.00716204477611924	0.00106609808102343	0	0.330693069306931	0.407920792079208	0	-0.998335073464645	-0.994908085699612	-1	2	2.25	2.25	2.16666666666667	moderate	moderate	moderate	moderate
Kadin Island		United States of America	5.79039916784736	0.160386767794833	0.00245945877924714	0.641584158415841	0.296039603960396	0.159405940594059	-0.422641050668774	-0.493104953534527	-0.948476324211244	2	2.25	2.5	2.25	moderate	moderate	moderate	moderate
Ile Manowin		Canada	0.0139406124999997	0.00249999999999995	0	0.473267326732673	0.743564356435643	0	-0.995717506756004	-0.986320241901347	-1	2.2	1.75	1.75	1.9	moderate	low	low	low
		Canada	0.246454609076577	0.0204465297340606	0.00272749092654678	0.0831683168316832	0.0603960396039604	0.551485148514851	-0.986006264607687	-0.950900604410473	-0.949842900546839	2	2.25	3	2.41666666666667	moderate	moderate	high	moderate
Mingan Island	Ile de Mingan	Canada	6.31081146234038	0.134671104262024	0.00920844503345231	0.768316831683168	0.493069306930693	0.576237623762376	-0.55780365997694	-0.641668029920197	-0.822215377487553	2.2	2.25	2.25	2.23333333333333	moderate	moderate	moderate	moderate
		Canada	0.0992424242424213	0.00151515151515147	0	0.828712871287129	0.566336633663366	0	-0.92734422779391	-0.987335693656139	-1	2.8	3.25	2.25	2.76666666666667	moderate	high	moderate	moderate
		Canada	0.00408040839416101	0.000364963503649673	0	0.227722772277228	0	0	-0.999767736486748	-0.999122528256093	-1	2.6	3.25	2.25	2.7	moderate	high	moderate	moderate
Inskip	Ilot Inskip	French Southern Territories	0.00220802188868062	0.000625390869293363	0	0.0603960396039604	0.2	0	-0.999768944811795	-0.997976360506084	-1	2.8	2.25	2.25	2.43333333333333	moderate	moderate	moderate	moderate
		Canada	0.911755625	0.125	0	0.971287128712871	0.987128712871287	0	-0.646271210000138	-0.233516724396081	-1	3.8	3.25	3.75	3.6	high	high	high	high
Bill of Portland Island		Canada	0.00408040839416101	0.000364963503649673	0	0.308910891089109	0	0	-0.999250315798636	-0.998445875451568	-1	2.6	2.5	3	2.7	moderate	moderate	high	moderate
Macquarie	Macquarie Island	Australia	0.832537118805501	0.0494241726971004	0	0.471287128712871	0.38019801980198	0	-0.893683631686589	-0.823757707990214	-1	2.4	1.5	2	1.96666666666667	moderate	low	moderate	low
Garden	Garden	Australia	6.01338106106809	0.211803400859226	0.135811305461866	0.694059405940594	0.600990099009901	0	-0.38817445212663	-0.323977132327625	1.85846808367147	2.4	2.5	1.75	2.21666666666667	moderate	moderate	low	moderate
Middle	Middle	Australia	28.6177053691922	0.665569416925868	0.0272078501338091	0.946534653465346	0.942574257425743	0.130693069306931	5.39800674680774	2.11895818800595	-0.312894240740921	2.6	2.25	2.25	2.36666666666667	moderate	moderate	moderate	moderate
Bald Island		Australia	108.863883393339	1.52712178720145	0.000892060660124927	0.997029702970297	0.992079207920792	0.0851485148514851	6.36649488735942	2.99477999569584	-0.982915778389648	2.4	2.25	3.25	2.63333333333333	moderate	moderate	high	moderate
North Twin Peak Island		Australia	0.0420932654867257	0.00884955752212391	0	0.82970297029703	0.895049504950495	0	-0.991632977483375	-0.960840824511776	-1	2.8	2.5	2.5	2.6	moderate	moderate	moderate	moderate
Sandy Hook Island		Australia	0.278433052371971	0.0252430001450747	0	0.864356435643564	0.876237623762376	0	-0.893636234525468	-0.846377111854955	-1	2.6	2.75	2.25	2.53333333333333	moderate	moderate	moderate	moderate
Figure of Eight Island		Australia	0.257420439049082	0.0267070026066729	0	0.820792079207921	0.863366336633663	0	-0.902607572411322	-0.838230831531247	-1	2.8	3	3	2.93333333333333	moderate	high	high	moderate
Boxer Island		Australia	0.0351842787421388	0.00654088050314472	0	0.397029702970297	0.66039603960396	0	-0.984959279628852	-0.957948646851928	-1	2.6	3	3	2.86666666666667	moderate	high	high	moderate
		Australia	15.7083163476891	1.72556865064101	0	0.914851485148515	1	0	-0.906460286164225	0.379263717488671	-1	3	3	2.5	2.83333333333333	high	high	moderate	moderate
Wilson Island		Australia	0.758838673469387	0.0204081632653061	0	0.961386138613861	0.913861386138614	0	-0.758302650905686	-0.886340724468184	-1	3.4	2.75	2.75	2.96666666666667	high	moderate	moderate	moderate
Michaelmas Island		Australia	0.00220802188868062	0.000625390869293363	0	0.0495049504950495	0.243564356435644	0	-0.99946523711578	-0.99695267579936	-1	3	2.75	2.75	2.83333333333333	high	moderate	moderate	moderate
		Australia	0.863304851851853	0.0370370370370371	0	0.984158415841584	0.973267326732673	0	-0.796816175164287	-0.822033496015785	-1	4	3.75	3.5	3.75	very high	high	high	high
Eclipse Island		Australia	0.128499656565657	0.0101010101010101	0	0.833663366336634	0.808910891089109	0	-0.970285931040376	-0.951879762150402	-1	3.2	2.75	2.75	2.9	high	moderate	moderate	moderate
		Canada	0.269899238629284	0.100623052959502	0	0.831683168316832	0.912871287128713	0	-0.970923831357819	-0.669754435454925	-1	2.6	2.5	2	2.36666666666667	moderate	moderate	moderate	moderate
		Canada	0.00541932533733128	0.00149925037481258	0	0.298019801980198	0.557425742574257	0	-0.998382142136118	-0.991909898991507	-1	2.8	3	2.5	2.76666666666667	moderate	high	moderate	moderate
Remark Island		Australia	1.50787585059877	0.0541683506417613	0	0.832673267326733	0.721782178217822	0	-0.426920865066354	-0.671166774433487	-1	3	2.75	2.5	2.75	high	moderate	moderate	moderate
Chatham Island		Australia	2.66116336782399	0.0381687570202545	0	0.934653465346535	0.810891089108911	0	-0.0825794061733004	-0.779058286628722	-1	3	3	2.5	2.83333333333333	high	high	moderate	moderate
Saddle Island		Australia	0.42752564803725	0.0378200333981869	0	0.555445544554456	0.584158415841584	0	-0.911980588748363	-0.829753927204959	-1	3.4	3.5	3.25	3.38333333333333	high	high	high	high
Godman Island	Gould Island	Australia	0.0420932654867257	0.00884955752212391	0	0.769306930693069	0.841584158415841	0	-0.989578155355405	-0.956412781064734	-1	3.4	3.25	3	3.21666666666667	high	high	high	high
Lookout Island		Canada	0.0681652413793101	0.00862068965517238	0	0.805940594059406	0.834653465346535	0	-0.986501327188079	-0.961923350249224	-1	2.8	3	3	2.93333333333333	moderate	high	high	moderate
Mondrain Island		Australia	29.5504476428117	0.623118177784515	0.0370370370370371	0.973267326732673	0.94950495049505	0.916831683168317	4.2086618230582	1.60027810770283	-0.114743317105667	2.4	2.25	2	2.21666666666667	moderate	moderate	moderate	moderate
Glasse Island	Glasse Island	Australia	0.389306	0.012987012987013	0	0.938613861386139	0.915841584158416	0	-0.788277402652361	-0.906101621346229	-1	3.2	2.75	3	2.98333333333333	high	moderate	high	moderate
Corbett Island	Corbett Island	Australia	1.98639439340776	0.0364167995746943	0.0263157894736842	0.874257425742574	0.868316831683168	0	-0.216595486360531	-0.774901827949573	-0.242120933635156	3	2.75	2.5	2.75	high	moderate	moderate	moderate
Round Island	Round Island	Australia	0.0939843593549564	0.0144768187648891	0	0.692079207920792	0.776237623762376	0	-0.938074032853568	-0.885058252046803	-1	3.2	2.75	3	2.98333333333333	high	moderate	high	moderate
Gowlland Island	Gowlland Island	Canada	0.0429724384713072	0.00141294237498346	0	0.535643564356436	0.096039603960396	0	-0.996228736671595	-0.99580406549666	-1	2	2	1.5	1.83333333333333	moderate	moderate	low	low
		Canada	2.06871857450383	0.195474514382591	0.00156739811912221	0.765346534653465	0.818811881188119	0.436633663366337	-0.307019230388068	0.115766114122594	-0.956533662067372	2.8	3	3	2.93333333333333	moderate	high	high	moderate
		Canada	1.48168115716263	0.139445423273765	0	0.92970297029703	0.961386138613861	0	-0.277365686941349	-0.04396678735073	-1	1.8	2.5	2.25	2.18333333333333	low	moderate	moderate	moderate
Sucia Island		United States of America	0.546187562520018	0.0822181073880865	0	0.251485148514852	0.469306930693069	0	-0.943869299183276	-0.736295305585939	-1	2.8	2.25	1.75	2.26666666666667	moderate	moderate	low	moderate
		United States of America	0.0280407971004762	0.00570389028827322	0	0.323762376237624	0.630693069306931	0	-0.988085094639997	-0.963437410299921	-1	2.6	2.75	2.5	2.61666666666667	moderate	moderate	moderate	moderate
Matia Island		United States of America	0.373638180986351	0.016666504218149	0.00447608747897132	0.224752475247525	0.0544554455445544	0.655445544554455	-0.861705548058986	-0.900122696748953	-0.872971328095901	3	2.75	2.75	2.83333333333333	high	moderate	moderate	moderate
		United States of America	0.121869645655335	0.0202952840908555	0	0.00891089108910891	0.123762376237624	0	-0.974513642639427	-0.907941148224617	-1	2.8	2.75	3	2.85	moderate	moderate	high	moderate
		United States of America	0.0290539420857237	0.00161061254417016	0	0.320792079207921	0.231683168316832	0	-0.983257462161504	-0.988021460771642	-1	2	2.25	2	2.08333333333333	moderate	moderate	moderate	moderate
		United States of America	0.5515680960664	0.078526362131277	0	0.127722772277228	0.295049504950495	0	-0.965470146424911	-0.802232356929528	-1	2.2	2.25	2	2.15	moderate	moderate	moderate	moderate
		United States of America	0.164296876911827	0.0317556800236364	0	0.0792079207920793	0.421782178217822	0	-0.968360709517337	-0.861636831851567	-1	2	2.25	2	2.08333333333333	moderate	moderate	moderate	moderate
South Finger Island	North Finger Island	United States of America	0.352934521013893	0.0548565330914342	0	0.0425742574257426	0.141584158415842	0	-0.980419639362626	-0.869751593304368	-1	3.4	3.25	2.75	3.13333333333333	high	high	moderate	high
		United States of America	0.233000375926784	0.0367811614331967	0	0.0227722772277228	0.163366336633663	0	-0.988713948154983	-0.918263400421046	-1	2.4	2.25	2	2.21666666666667	moderate	moderate	moderate	moderate
		Australia	1.05894844438917	0.0611696890071277	0	0.746534653465346	0.712871287128713	0	-0.482328409067499	-0.580143899264342	-1	3	2.75	2.75	2.83333333333333	high	moderate	moderate	moderate
		Australia	0.00220802188868062	0.000625390869293363	0	0.0207920792079208	0.195049504950495	0	-0.999358613349416	-0.99667005821493	-1	3.2	2.75	3	2.98333333333333	high	moderate	high	moderate
		Australia	0.525079943759947	0.044895640588567	0	0.755445544554455	0.78019801980198	0	-0.835136819839655	-0.751704514204722	-1	3	2.75	2.75	2.83333333333333	high	moderate	moderate	moderate
Tasmania	Tasmanie	Australia	468.431826685207	12.3858360210205	1.79556140374209	1	1	0.987128712871287	74.2883480117225	48.4108516611738	41.0103866840691	2.6	2	2	2.2	moderate	moderate	moderate	moderate
		Australia	0.266519815154686	0.0338603488640092	0	0.612871287128713	0.739603960396039	0	-0.866928863154505	-0.765182023609451	-1	1.4	1.75	1.5	1.55	low	low	low	low
Kangaroo	Kangaroo Island	Australia	300.402258676389	13.5770402889987	0.826423575389772	0.965346534653465	1	0.289108910891089	33.6962549274713	45.0997238291209	16.9120802083077	1.8	1.75	1.5	1.68333333333333	low	low	low	low
Flinders	Flinders	Australia	132.853876846414	3.59870418680102	0.786682540837663	0.926732673267327	0.914851485148515	0.904950495049505	26.6885742818474	15.296402017156	18.5467048710201	2.2	1.75	1.75	1.9	moderate	low	low	low
		Canada	0.0168322492795391	0.00144092219020175	0	0.522772277227723	0.527722772277228	0	-0.995525916682798	-0.9926528698028	-1	1.6	2.25	1.75	1.86666666666667	low	moderate	low	low
Herodier	Herodier	Canada	1.41479001897938	0.139973875228563	0	0.292079207920792	0.435643564356436	0	-0.883247047622933	-0.596618398131315	-1	2	2	2.25	2.08333333333333	moderate	moderate	moderate	moderate
		Canada	0.00510223862928385	0.000623052959501602	0	0.257425742574257	0.228712871287129	0	-0.997627951982103	-0.995827019231177	-1	3	2.25	2.5	2.58333333333333	high	moderate	moderate	moderate
		Canada	0.0162460739308413	0.00364206435073444	0.00156739811912221	0.0455445544554455	0.245544554455446	0.834653465346535	-0.992354858131603	-0.975461838297676	-0.952976100991529	3.2	2.75	2.75	2.9	high	moderate	moderate	moderate
		Canada	0.0212508730179642	0.00374844382879492	0	0.0306930693069307	0.317821782178218	0	-0.987876379561583	-0.972258077874227	-1	3.4	2.75	2.75	2.96666666666667	high	moderate	moderate	moderate
		Canada	0.00704186363636342	0.00156739811912221	0.00156739811912221	0.326732673267327	0.573267326732673	0.941584158415841	-0.997244911541347	-0.990349374377697	-0.954943329640532	2.6	2	2.25	2.28333333333333	moderate	moderate	moderate	moderate
		Canada	5.82306875581025	0.354997989385888	0.188198606751465	0.574257425742574	0.625742574257426	0.937623762376238	-0.136245345380717	0.361838745490017	3.3222366478497	2.4	1.5	1.75	1.88333333333333	moderate	low	low	low
		Canada	0.0585840546054609	0.00527661461798357	0	0.600990099009901	0.635643564356436	0	-0.99550034821559	-0.985316964194874	-1	2.4	3	2.5	2.63333333333333	moderate	high	moderate	moderate
		Canada	0.00515934298957113	0.00115874855156428	0	0.295049504950495	0.399009900990099	0	-0.999146645952129	-0.995312283573777	-1	2.4	2.25	2.5	2.38333333333333	moderate	moderate	moderate	moderate
		Canada	0.002776281036835	0.000682128240109159	0	0.0663366336633664	0.257425742574257	0	-0.99916275448794	-0.996300956517778	-1	2.8	2.5	2.5	2.6	moderate	moderate	moderate	moderate
		Canada	0.0579153986159299	0.00166118203305554	0	0.33960396039604	0	0	-0.997182037192386	-0.996300334718164	-1	3	2.75	3.25	3	high	moderate	high	high
		Canada	0.0426571790726055	0.00324525046811552	0.00156739811912221	0.428712871287129	0.512871287128713	0.888118811881188	-0.996720842755536	-0.990965804063661	-0.969082762676006	2.6	3	2.75	2.78333333333333	moderate	high	moderate	moderate
		Canada	0.0528905618051623	0.0131636195392254	0	0.00891089108910891	0.277227722772277	0	-0.984367062668109	-0.929312685066205	-1	3.6	3.25	4	3.61666666666667	high	high	very high	high
Solomon Temple	Solomon Temple	Canada	0.0111222720305244	0.00193236162277188	0.00156739811912221	0.0623762376237624	0.264356435643564	0.902970297029703	-0.999934235077884	-0.998460754126925	-0.982924402890226	2.4	2.25	2.5	2.38333333333333	moderate	moderate	moderate	moderate
		Canada	0.0334122268589746	0.00411867341633621	0	0.130693069306931	0.306930693069307	0	-0.990400869515838	-0.978187484745171	-1	2.6	2.25	3	2.61666666666667	moderate	moderate	high	moderate
		Canada	0.473906586304116	0.0434396118337144	0.00617569304999777	0.437623762376238	0.451485148514852	0.803960396039604	-0.920169813190342	-0.822690840503583	-0.853929665633906	2.6	2.5	2.75	2.61666666666667	moderate	moderate	moderate	moderate
Burnt Island	Terre-Neuve	Canada	63.7713983502824	2.20618392998968	0.286916919212664	0.775247524752475	0.723762376237624	0.749504950495049	9.65987865719415	7.97126480860307	5.77419318041429	2.6	1.25	1.5	1.78333333333333	moderate	low	low	low
King	King Island	Australia	57.2318647108287	1.87517926466731	0.384474368892649	0.825742574257426	0.753465346534653	0.839603960396039	9.5540076467213	6.99948498336529	8.28625832014238	2	2	2	2	moderate	moderate	moderate	moderate
Cape Barren	Cap Barren	Australia	85.3167609365802	2.41488660764205	0.37566358543165	0.893069306930693	0.897029702970297	0.788118811881188	12.6301638349816	8.60546210353467	7.77708617932838	2	1.75	1.75	1.83333333333333	moderate	low	low	low
Disco	Disco	Greenland	0.492845009103984	0.067238118632498	0.00648095410690553	0.0217821782178218	0.0792079207920792	0.557425742574257	-0.963129073971987	-0.81528496407346	-0.872963050288558	2.2	1.25	2.5	1.98333333333333	moderate	low	moderate	low
Arve Prinsens	Arve Prinsens	Greenland	0.466362871752562	0.0542567849056438	0	0.0396039603960396	0.135643564356436	0	-0.984189892367376	-0.89869175969496	-1	1.6	1.25	1.75	1.53333333333333	low	low	low	low
Upernivik	Upernivik	Greenland	0.00510223862928385	0.000623052959501602	0	0.236633663366337	0.199009900990099	0	-0.999203869020273	-0.997550092343648	-1	1.2	1.25	2.5	1.65	low	low	moderate	low
Ubekjendt	Ubekendt	Greenland	0.0817890493304606	0.0247998781824668	0	0.492079207920792	0.789108910891089	0	-0.999279667633055	-0.976007205071571	-1	1	1.25	1.75	1.33333333333333	low	low	low	low
Qeqertarsuaq	Nｹgﾔtsiaq	Greenland	0.019004560568074	0.0221040939384323	0	0.179207920792079	0.852475247524752	0	-0.99949228509698	-0.963254973091494	-1	1.4	1.25	2.5	1.71666666666667	low	low	moderate	low
Saqqarliit	Sarkardlek	Greenland	0.00918264702344486	0.000988016463151275	0	0.0435643564356436	0.0148514851485149	0	-0.99586359996139	-0.993483739041116	-1	2.4	1.25	2	1.88333333333333	moderate	low	moderate	low
Sanderson Hope	Qaersorssuaq	Greenland	0.0261422254047929	0.00586840315343085	0	0.142574257425743	0.421782178217822	0	-0.988321118634779	-0.961452161095559	-1	1.8	1.5	1.25	1.51666666666667	low	low	low	low
Bruny	Bruny	Australia	133.984914616557	3.61404784468699	0.616472232732963	0.958415841584158	0.957425742574257	0.889108910891089	2.45790628644268	4.90745002160686	8.44552432485998	2.4	2	2	2.13333333333333	moderate	moderate	moderate	moderate
North Stradbroke	North Stradbroke	Australia	207.900719527974	6.79462879083598	1.82000496034081	0.886138613861386	0.918811881188119	0.941584158415841	20.5675730730785	20.8932218742206	37.4788935003915	1.8	2.25	2.25	2.1	low	moderate	moderate	moderate
French	French	Australia	124.97121753347	3.63764149994617	0.616835016835017	0.947524752475248	0.999009900990099	0.892079207920792	5.71872734447302	7.50560833794055	10.200780024181	1.6	1.75	1.75	1.7	low	low	low	low
		Greenland	0.00408040839416101	0.000364963503649673	0	0.233663366336634	0	0	-0.999086088577754	-0.998288206787045	-1	1.6	1.75	1.5	1.61666666666667	low	low	low	low
Akulliit	Akugdlｯt	Greenland	0.0213518808801349	0.0051208343573722	0	0.0544554455445544	0.382178217821782	0	-0.999993030931501	-0.999007234744716	-1	2.2	1.75	2.5	2.15	moderate	low	moderate	moderate
Ausiat	Kuilik	Greenland	0.0264883377146508	0.00452038220514151	0	0	0.0099009900990099	0	-0.991681924673569	-0.974998048561839	-1	2.4	1.75	2.25	2.13333333333333	moderate	low	moderate	moderate
Robbins	Robbins	Australia	4.7713791274739	0.0430946073302315	0.0370370370370371	0.973267326732673	0.901980198019802	0.987128712871287	1.9660967698241	-0.667419012802837	0.185109479593507	2	2	1.75	1.91666666666667	moderate	moderate	low	low
Phillip	Phillip	Australia	16.5315642190487	1.16654911890299	0.0633323104033137	0.638613861386139	0.771287128712871	0.500990099009901	0.18413227035866	2.13744397583721	0.228980547474189	1.8	1.75	2	1.85	low	low	moderate	low
Angﾝssat		Greenland	0.0615822565198392	0.00462814338051421	0	0.0217821782178218	0.00792079207920792	0	-0.987150977271876	-0.979030382393152	-1	2.2	1.75	2	1.98333333333333	moderate	low	moderate	low
Maria	Maria	Australia	15.0229885869754	0.438070518806538	0.0960357904228483	0.830693069306931	0.627722772277228	0.833663366336634	-0.336609244781559	-0.0694534655652125	0.666218671599384	2.2	1.75	1.75	1.9	moderate	low	low	low
		Australia	1.45962634011678	0.11112833905496	0.000892060660124927	0.258415841584158	0.28019801980198	0.104950495049505	-0.904005588642179	-0.713312832252521	-0.98302805768321	3	2.75	3.25	3	high	moderate	high	high
Ilivertｶq		Greenland	0.00408040839416101	0.000364963503649673	0	0.277227722772277	0	0	-0.998343655610938	-0.997712135361436	-1	3	2.75	3.25	3	high	moderate	high	high
Clarke	Clarke	Australia	45.8698645043906	1.03526179908425	0.315404979978271	0.892079207920792	0.716831683168317	0.941584158415841	1.69607161375212	1.52829435351983	4.84670293189758	2.2	1.75	1.75	1.9	moderate	low	low	low
		Australia	1.02301287127552	0.0570737137737876	0.000892060660124927	0.428712871287129	0.346534653465346	0.321782178217822	-0.694077173872492	-0.691770092313957	-0.975903146682359	3.2	2.75	2.75	2.9	high	moderate	moderate	moderate
Kangersuatsiak	Kangersuatsiak	Greenland	0.019004560568074	0.0221040939384323	0	0.165346534653465	0.798019801980198	0	-0.994736945782252	-0.885014777004211	-1	2.4	2.5	2.5	2.46666666666667	moderate	moderate	moderate	moderate
Fleurieu	Hunter	Australia	21.1036417512073	0.447943447319784	0.111111111111111	0.952475247524752	0.936633663366337	0.937623762376238	0.610378710976178	0.242520833077941	1.18795474751175	2.2	2	1.5	1.9	moderate	moderate	low	low
Satorssuaq	Satorssuaq	Greenland	0.002776281036835	0.000682128240109159	0	0.0722772277227723	0.269306930693069	0	-0.999359519816328	-0.996754120163341	-1	1.8	1.25	2	1.68333333333333	low	low	moderate	low
Qutdlikorssuit	Kugdlerkorsuit	Greenland	0.0419506082361844	0.00115485291913153	0	0.496039603960396	0.0584158415841584	0	-0.998158133198323	-0.997553729150185	-1	1.8	1.5	1.5	1.6	low	low	low	low
Three Hummock	Three Hummock	Australia	28.1755335653549	0.674283166689057	0.148148148148148	0.949504950495049	0.912871287128713	0.937623762376237	2.20984039787498	1.27417635696836	2.20079789178267	2	2	1.25	1.75	moderate	moderate	low	low
Latrobe	Latrobe	Australia	10.2090118796619	0.463943932061026	0.00724080731512622	0.515841584158416	0.483168316831683	0.174257425742574	-0.682842173825132	-0.169846646359475	-0.884191887501323	2.4	1.75	2	2.05	moderate	low	moderate	moderate
Thistle	Thisle	Australia	14.5628244429687	0.491852116130597	0.0370370370370371	0.785148514851485	0.631683168316832	0.576237623762376	0.621850155303503	0.640639482850698	-0.203988405564983	2	1.75	1.5	1.75	moderate	low	low	low
		Australia	0.118595829117597	0.0126735836403778	0	0.801980198019802	0.830693069306931	0	-0.955067063827188	-0.923180905638789	-1	3.4	3.25	2.5	3.05	high	high	moderate	high
		Australia	0.018016368888889	0.00444444444444447	0	0.546534653465346	0.846534653465347	0	-0.993754297844127	-0.974203173558647	-1	3.2	2.75	2	2.65	high	moderate	moderate	moderate
		Australia	3.4286818586859	0.0828029835059735	0.0457942752129002	0.783168316831683	0.611881188118812	0.514851485148515	-0.173586768839404	-0.597473363503948	0.176791849641653	2.6	2.75	2	2.45	moderate	moderate	moderate	moderate
		Australia	30.4569983386223	0.758564288290136	0.0393201420598681	0.887128712871287	0.761386138613861	0.634653465346535	1.60048477104813	1.22268065088089	-0.205324641374684	2	1.75	1	1.58333333333333	moderate	low	low	low
Saint Peter	Saint-Peter	Australia	4.01080396247713	0.288563505270812	0	0.643564356435643	0.732673267326733	0	-0.428477898088518	0.0855130624220906	-1	2	2	1.25	1.75	moderate	moderate	low	low
Schouten	Schouten Island	Australia	13.1773795863548	0.649836204451795	0	0.898019801980198	0.933663366336634	0	3.44639150646906	2.72244170496971	-1	2.4	2.25	2	2.21666666666667	moderate	moderate	moderate	moderate
South Stradbroke	South Stradbroke Island	Australia	0.661434621739342	0.0515539051577235	0	0.697029702970297	0.689108910891089	0	-0.739179436497637	-0.681360421763402	-1	2.6	2.75	2.75	2.7	moderate	moderate	moderate	moderate
Belle Isle	Belle isle	Canada	0.427785010284369	0.034208840750362	0.00694753359389489	0.195049504950495	0.165346534653465	0.699009900990099	-0.892875997535302	-0.830573799666227	-0.819881181468696	1.8	1.25	2.5	1.85	low	low	moderate	low
Hawke	Hawke	Canada	0.519786766666666	0.0333333333333333	0	0.940594059405941	0.923762376237624	0	-0.826338601909925	-0.809977589326815	-1	2.2	1.25	2	1.81666666666667	moderate	low	moderate	low
Saint Margaret	McCrae	Australia	7.79142324187838	0.322472361267376	0.0833333333333334	0.924752475247525	0.941584158415842	0.935643564356436	2.29241286000447	1.06151340315237	1.4385986245704	2	2.25	2.5	2.25	moderate	moderate	moderate	moderate
Rottnest	Rottnest Island	Australia	43.9122195616491	2.04127887502422	0.338984480997091	0.946534653465346	0.951485148514852	0.787128712871287	0.16491244163988	2.38172498813108	4.22706971133875	2.6	2.5	1.75	2.28333333333333	moderate	moderate	low	moderate
Russell	Russell	Australia	8.96725323946481	0.196291338931313	0	0.978217821782178	0.953465346534653	0	4.30853014561148	0.47917923014933	-1	2.4	2.75	2.75	2.63333333333333	moderate	moderate	moderate	moderate
Wardang	Wardang	Australia	0.389306	0.012987012987013	0	0.951485148514852	0.910891089108911	0	-0.736899021202284	-0.89560326642356	-1	2.2	2	2	2.06666666666667	moderate	moderate	moderate	moderate
Lord Howe	Lord Howe	Australia	31.3155551749622	2.36116122808035	0.019478485739216	0.866336633663366	0.992079207920792	0.00792079207920792	3.5727784454502	7.98874859214801	-0.554272712463927	2.8	2.75	2.75	2.76666666666667	moderate	moderate	moderate	moderate
Deal	Kent group	Australia	20.5110169269817	0.679901229920415	0.0793155784710456	0.721782178217822	0.553465346534654	0.528712871287129	-0.997161773142028	-0.913273899348573	-0.637652642291357	2.6	2.25	2.25	2.36666666666667	moderate	moderate	moderate	moderate
Sunday	Sunday	Australia	5.23972053371783	0.157548745565572	0	0.92970297029703	0.865346534653465	0	0.609356568558886	-0.137976947260158	-1	2.8	2.25	2.75	2.6	moderate	moderate	moderate	moderate
Badger	Badger	Australia	9.84064221567154	0.4592413471249	0.000892060660124927	0.602970297029703	0.496039603960396	0.00891089108910891	-0.655994336473351	-0.129567633415666	-0.985337496316054	2.4	2.25	2.25	2.3	moderate	moderate	moderate	moderate
Hummock	Hummock	Australia	3.56118773935119	0.143751033644195	0	0.636633663366337	0.565346534653465	0	-0.0504940807153239	-0.26592183932341	-1	2.6	2.25	2	2.28333333333333	moderate	moderate	moderate	moderate
Petit Mecatina	Petit Mecatina	Canada	0.00408040839416101	0.000364963503649673	0	0.19009900990099	0	0	-0.998660138506547	-0.997936966902784	-1	1.8	1.25	1.25	1.43333333333333	low	low	low	low
		Canada	0.00220802188868062	0.000625390869293363	0	0.0554455445544555	0.17029702970297	0	-0.99932907119284	-0.996596099983673	-1	2.8	2.25	2	2.35	moderate	moderate	moderate	moderate
Perkins	Perkins	Australia	0.389306	0.012987012987013	0	0.966336633663366	0.914851485148515	0	-0.826006395678138	-0.914674492101274	-1	2	2.5	2.25	2.25	moderate	moderate	moderate	moderate
Eyre	Eyre	Australia	0.259263459505378	0.0314224089918398	0	0.656435643564356	0.699009900990099	0	-0.853305312789608	-0.768379286326712	-1	2.2	2.25	2	2.15	moderate	moderate	moderate	moderate
Boston	Boston	Australia	0.947186084743116	0.059879115662333	0	0.697029702970297	0.656435643564356	0	-0.728951152160664	-0.683489930217865	-1	2.4	2.25	1.75	2.13333333333333	moderate	moderate	low	moderate
		Canada	0.00704186363636342	0.00156739811912221	0.00156739811912221	0.345544554455445	0.607920792079208	0.945544554455445	-0.998130857734738	-0.992013429362186	-0.958812838485738	1.6	1.75	2	1.78333333333333	low	low	moderate	low
		Canada	0.0139406124999997	0.00249999999999995	0	0.446534653465347	0.708910891089109	0	-0.994625329902143	-0.984717133487946	-1	2.2	1.75	2	1.98333333333333	moderate	low	moderate	low
Wedge	Gambier islands	Australia	2.63646793248641	0.0942928375627562	0.042709232096635	0.467326732673267	0.610891089108911	0	0.390000129884037	-0.328494136740151	0.315479827998066	2.2	2.25	2.25	2.23333333333333	moderate	moderate	moderate	moderate
Short Island		Australia	0.0190620704225358	0.00176056338028174	0	0.588118811881188	0.633663366336634	0	-0.987214414766297	-0.985899684417689	-1	2.4	2.75	2.75	2.63333333333333	moderate	moderate	moderate	moderate
Macleay Island		Australia	3.64467959575351	0.427914315122617	0.118589743589744	0.668316831683168	0.916831683168317	0.926732673267327	-0.66928969902499	0.291606970654148	1.43073096204345	2.6	2.75	2.75	2.7	moderate	moderate	moderate	moderate
Vansittart Island		Australia	7.23777192829931	0.258055623760475	0.0778151375832018	0.812871287128713	0.726732673267326	0.907920792079208	0.284163928850156	0.0803256872589516	0.862762541151351	2.2	2.25	2.25	2.23333333333333	moderate	moderate	moderate	moderate
West Sister Island	South Sister Island	Australia	10.741712558121	0.418859478517431	0.00317516568295595	0.558415841584158	0.33960396039604	0.0475247524752475	0.318997185372975	0.46532270330894	-0.930198603734407	2.6	2.25	2	2.28333333333333	moderate	moderate	moderate	moderate
		Canada	0.00301395024390244	0.000975609756097562	0	0.0762376237623763	0.411881188118812	0	-0.999136951845787	-0.994841444058685	-1	2	1.75	2	1.91666666666667	moderate	low	moderate	low
Walker Island		Australia	0.0420932654867257	0.00884955752212391	0	0.824752475247525	0.876237623762376	0	-0.98901821874575	-0.955285690033205	-1	2.4	2.5	2.25	2.38333333333333	moderate	moderate	moderate	moderate
West Wallabi	West Wallabi Islet	Australia	0.0499185183097156	0.00215150650395368	0.000892060660124927	0.507920792079208	0.29009900990099	0.78019801980198	-0.975782653142548	-0.98528738413436	-0.97304773768194	2.6	2.5	2.75	2.61666666666667	moderate	moderate	moderate	moderate
Outer	Outer	Canada	0.00220802188868062	0.000625390869293363	0	0.0594059405940594	0.233663366336634	0	-0.999406289501739	-0.996793195595251	-1	3	2.25	2.5	2.58333333333333	high	moderate	moderate	moderate
Clonmel		Australia	5.00853392314449	0.104230712926365	0	0.969306930693069	0.955445544554456	0	1.2014306543988	-0.32074997786219	-1	2.4	2.25	2.75	2.46666666666667	moderate	moderate	moderate	moderate
North Sister Island	East Sister Island	Australia	3.2847244253729	0.127768325759922	0	0.657425742574257	0.513861386138614	0	-0.213492329243663	-0.380881597011014	-1	2.4	2.25	2.25	2.3	moderate	moderate	moderate	moderate
Spilsby Island		Australia	1.20981194002472	0.190824475836121	0	0.168316831683168	0.468316831683168	0	-0.975946155876819	-0.725353388231106	-1	2.4	2	2	2.13333333333333	moderate	moderate	moderate	moderate
Great Dog	Dog Island	Australia	9.92684496558734	0.358982994698567	0.000892060660124927	0.772277227722772	0.621782178217822	0.0752475247524752	-0.622214164524931	-0.290806266234493	-0.985046366252127	2.4	2.25	2.25	2.3	moderate	moderate	moderate	moderate
		Canada	0.340824490146506	0.0277103431935635	0	0.392079207920792	0.356435643564356	0	-0.866105793013001	-0.829042613170007	-1	2.4	1.75	2.5	2.21666666666667	moderate	low	moderate	moderate
Long		Australia	5.42772259240902	0.433301537782595	0	0.753465346534653	0.879207920792079	0	-0.267826537750124	0.586978670156261	-1	2.6	2.25	2.25	2.36666666666667	moderate	moderate	moderate	moderate
East Wallabi		Australia	6.62492872439286	0.28339968417694	0.1181169410429	0.65049504950495	0.616831683168317	0.154455445544554	-0.637130670616202	-0.331298432520532	1.15409233868264	2.2	2.5	2.75	2.48333333333333	moderate	moderate	moderate	moderate
Pelsaert	Pelsaert Island	Australia	0.024420561752988	0.00398406374501992	0	0.601980198019802	0.781188118811881	0	-0.994848571356811	-0.981851913961547	-1	3	2.5	3	2.83333333333333	high	moderate	high	moderate
Erith Island		Australia	2.79755419159997	0.17187061590929	0.000892060660124927	0.534653465346535	0.501980198019802	0.140594059405941	-0.67853272411612	-0.41788160769858	-0.980688160745336	2.8	2.25	2	2.35	moderate	moderate	moderate	moderate
Mount Chappell Island		Australia	0.538011923441865	0.0698035840840245	0	0.29009900990099	0.491089108910891	0	-0.843975536424406	-0.628624141195096	-1	2.4	2.25	2.25	2.3	moderate	moderate	moderate	moderate
Waterhouse Island		Australia	1.91983844910373	0.191730209540614	0	0.221782178217822	0.356435643564356	0	-0.902043559521096	-0.562983167238443	-1	2.6	2.25	2.25	2.36666666666667	moderate	moderate	moderate	moderate
Swan		Australia	0.45805649860464	0.0336753211942041	0	0.686138613861386	0.701980198019802	0	-0.780926431646879	-0.77131513565162	-1	2.6	2.25	2.25	2.36666666666667	moderate	moderate	moderate	moderate
Tindappah Island	Snipe Island	Australia	0.307184682612712	0.036821373379023	0	0.792079207920792	0.834653465346535	0	-0.863339771525774	-0.758623972595971	-1	2.4	3.25	3.25	2.96666666666667	moderate	high	high	moderate
Taylor Island		Australia	0.494195254017865	0.0246997028479127	0	0.799009900990099	0.747524752475247	0	-0.795905748634845	-0.843856439225833	-1	2.6	2.75	2.5	2.61666666666667	moderate	moderate	moderate	moderate
		Australia	7.18180071074342	0.183476408136666	0.000892060660124927	0.907920792079208	0.720792079207921	0.124752475247525	0.447244760661703	-0.182674736162088	-0.978006963061452	3	2.75	3	2.91666666666667	high	moderate	high	moderate
		Australia	0.931779218444843	0.0725597713558567	0	0.714851485148515	0.756435643564356	0	-0.717241719465627	-0.605322165319257	-1	3.4	3.25	3.5	3.38333333333333	high	high	high	high
		Australia	0.16720691028216	0.0256320826967614	0	0.357425742574257	0.508910891089109	0	-0.964455511607524	-0.882801862113364	-1	3.4	3	2.5	2.96666666666667	high	high	moderate	moderate
Island B		Australia	0.0966890254231735	0.0185922900321234	0	0.31980198019802	0.614851485148515	0	-0.972808374674043	-0.902554928288765	-1	3.4	3	2.5	2.96666666666667	high	high	moderate	moderate
		Australia	1.21307615637899	0.118795652499759	0	0.456435643564357	0.557425742574257	0	-0.934153319936191	-0.720925808224355	-1	3.6	3	2.5	3.03333333333333	high	high	moderate	high
		Australia	0.020791472	0.004	0	0.596039603960396	0.755445544554455	0	-0.993285697214981	-0.977572306537673	-1	3.4	3.25	3	3.21666666666667	high	high	high	high
Greenly Island		Australia	1.59984094500504	0.0719245018873146	0.000892060660124927	0.699009900990099	0.540594059405941	0.306930693069307	-0.643342341538905	-0.663418279179127	-0.977486766265569	3	2.5	2.25	2.58333333333333	high	moderate	moderate	moderate
		Australia	20.3370634563957	0.421521155505187	0.0294008325899494	0.96039603960396	0.927722772277228	0.246534653465347	2.10719345307253	0.640527827944635	-0.320133084072786	2.8	2.5	2.25	2.51666666666667	moderate	moderate	moderate	moderate
		Australia	2.33513495458003	0.14679873989662	0.0263157894736842	0.491089108910891	0.772277227722772	0	-0.172875827824021	-0.138947337042945	-0.26073496314425	3	2.5	2.75	2.75	high	moderate	moderate	moderate
Gabo		Australia	10.2861926742611	0.524444310465528	0.0357142857142857	0.807920792079208	0.830693069306931	0.75049504950495	-0.507291634614366	0.15910956225384	-0.368583297420139	3	3	2.75	2.91666666666667	high	high	moderate	moderate
Innes Island	Coochiemudlo Island	Australia	5.60123100014382	0.509962257109013	0.0769230769230769	0.803960396039604	0.921782178217822	0.911881188118812	-0.1975969918414	0.923345582080415	0.7524560199671	2.6	3.25	3.25	3.03333333333333	moderate	high	high	high
Willaumez Island	Betsy Island	Australia	3.95008702663021	0.332730414855486	0.0769230769230769	0.914851485148515	0.936633663366337	0.962376237623762	0.422330360532151	0.967345154616263	1.16916109018227	2.8	2.75	3	2.85	moderate	moderate	high	moderate
Tin Kettle Island	East Anderson Island	Australia	2.75561149414893	0.0436491463888724	0.00228310502283102	0.948514851485148	0.812871287128713	0.873267326732673	0.445611996384911	-0.689905656184192	-0.929759317950604	2.8	2.75	2.75	2.76666666666667	moderate	moderate	moderate	moderate
North		Australia	3.91036796607667	0.267839537877585	0.0918011515692158	0.469306930693069	0.555445544554455	0.13960396039604	-0.616186571481196	-0.159979304616108	0.916167687833757	2.6	3	3	2.86666666666667	moderate	high	high	moderate
Curtis Island		Australia	1.39171189325469	0.0559568571294236	0	0.799009900990099	0.766336633663366	0	-0.419090488949315	-0.644415515300821	-1	2.8	2.75	2.25	2.6	moderate	moderate	moderate	moderate
Williams Island	Williams Isle	Australia	0.174432162430471	0.0263186626246827	0	0.515841584158416	0.679207920792079	0	-0.93130156473517	-0.837429716099437	-1	2.8	2.75	2.5	2.68333333333333	moderate	moderate	moderate	moderate
Kangaroo Islet		Australia	6.73846421196756	0.201291591741415	0.0263157894736842	0.574257425742574	0.372277227722772	0	-0.540366145175049	-0.471384933629769	-0.495081524608856	3	2.75	2.5	2.75	high	moderate	moderate	moderate
Goose		Australia	1.03276288140623	0.0316716683665775	0	0.843564356435643	0.704950495049505	0	-0.368050086477659	-0.757451121503078	-1	3	2.75	2.75	2.83333333333333	high	moderate	moderate	moderate
		Australia	3.76774489356395	0.456760241674035	0.118589743589744	0.9	0.956435643564356	0.94950495049505	0.279887579063184	1.62502044543752	2.2993309014125	2.8	3.25	3.25	3.1	moderate	high	high	high
Lamb Island		Australia	8.60522400147319	0.346776210547135	0.0555555555555556	0.884158415841584	0.774257425742574	0.868316831683168	0.240317853937695	0.311798269902043	0.267459319082341	2.4	2.75	3	2.71666666666667	moderate	moderate	high	moderate
Hopkins Island		Australia	0.132835541123282	0.0209591855004998	0	0.3	0.542574257425743	0	-0.94890156944921	-0.872013912855652	-1	2.6	2.75	2.5	2.61666666666667	moderate	moderate	moderate	moderate
Liguanea Island		Australia	1.51199907489492	0.0732291208977578	0	0.752475247524752	0.734653465346535	0	-0.363429454296802	-0.532700025719005	-1	3	2.75	2	2.58333333333333	high	moderate	moderate	moderate
		Canada	0.00709435863806345	0.00134057325974723	0	0.0217821782178218	0.103960396039604	0	-0.998892913187796	-0.994728464335225	-1	3.2	2.5	3.5	3.06666666666667	high	moderate	high	high
		Canada	0.069872782962832	0.0070746380455361	0.00156739811912221	0.120792079207921	0.138613861386139	0.691089108910891	-0.97747054970005	-0.960363027430703	-0.956915971289475	2	2	2.5	2.16666666666667	moderate	moderate	moderate	moderate
		Canada	0.0749430488228714	0.00910436222857213	0	0.11980198019802	0.286138613861386	0	-0.968357295799939	-0.941820512721627	-1	2.6	2	2.75	2.45	moderate	moderate	moderate	moderate
		Canada	0.111439021509769	0.00347877773440031	0	0.454455445544554	0.0356435643564356	0	-0.95000439192392	-0.977101746482875	-1	2.4	2.25	2.5	2.38333333333333	moderate	moderate	moderate	moderate
		Canada	0.430275823126959	0.0465882766142117	0.00156739811912221	0.0564356435643564	0.116831683168317	0.325742574257426	-0.885428026042707	-0.762245222979413	-0.958782609121266	2	1.75	2.25	2	moderate	low	moderate	moderate
Little Dog Island		Australia	0.00220802188868062	0.000625390869293363	0	0.0435643564356436	0.245544554455446	0	-0.998334550400631	-0.994696081722283	-1	2.8	2.75	2.75	2.76666666666667	moderate	moderate	moderate	moderate
Rodondo Island		Australia	0.942473770365474	0.0579781670698067	0	0.735643564356436	0.726732673267327	0	-0.694625744487023	-0.674391892189792	-1	2.8	3	2.75	2.85	moderate	high	moderate	moderate
Eba Island		Australia	1.76702918571927	0.0968000519837084	0.000892060660124927	0.86039603960396	0.856435643564356	0.56039603960396	-0.255020344571889	-0.381865489951198	-0.973909328844192	3	2.75	2.25	2.66666666666667	high	moderate	moderate	moderate
		Canada	0.00408040839416101	0.000364963503649673	0	0.211881188118812	0	0	-0.998937714231544	-0.998157852397931	-1	2.2	2.25	2.5	2.31666666666667	moderate	moderate	moderate	moderate
Tasiussaq	Tasiusaq	Greenland	0.215513718476824	0.0127634999648091	0.00460829493087556	0.438613861386139	0.289108910891089	0.825742574257426	-0.938360274120985	-0.932551630748519	-0.876794847561495	2.2	1.5	1.75	1.81666666666667	moderate	low	low	low
Lango	Sanerardleq	Greenland	0.00628843028284163	0.000990354372943036	0	0.0178217821782178	0.0277227722772277	0	-0.997398170086027	-0.993733639084918	-1	2.6	1.75	1.75	2.03333333333333	moderate	low	low	moderate
Kangamiut	Kanamiut	Greenland	0.0160398610037461	0.00188813463694637	0	0.0148514851485149	0.0594059405940594	0	-0.993533396138002	-0.988203196394405	-1	2.4	1.75	1.75	1.96666666666667	moderate	low	low	low
Montague	Barunguba	Australia	7.06016403709005	0.239159169317081	0	0.607920792079208	0.413861386138614	0	-0.493450893032213	-0.356258569693449	-1	3.2	3	3.25	3.15	high	high	high	high
Torrens Island	Garden Island	Australia	3.1760006478322	0.18831704828412	0.0842253939934583	0.552475247524753	0.522772277227723	0.899009900990099	-0.432398726070138	-0.208836400497889	1.01959770627449	2.6	2.25	2	2.28333333333333	moderate	moderate	moderate	moderate
Grindal Island		Australia	0.205355024760004	0.0270683851788592	0	0.371287128712871	0.472277227722772	0	-0.961537890980218	-0.883648081929094	-1	2.8	2.75	2.25	2.6	moderate	moderate	moderate	moderate
Perforated Island		Australia	0.104794744022806	0.0152552952122266	0	0.542574257425743	0.623762376237624	0	-0.953188712183091	-0.899797746794225	-1	3.2	3.5	3.25	3.31666666666667	high	high	high	high
Green Islet	St Helena Island	Australia	0.852346301398056	0.0417210621851972	0	0.825742574257426	0.733663366336634	0	-0.634829299238175	-0.731485736686428	-1	2.6	3.25	3.25	3.03333333333333	moderate	high	high	high
		Canada	0.00408040839416101	0.000364963503649673	0	0.243564356435644	0	0	-0.99848655824949	-0.99781065123308	-1	2	2.25	2.25	2.16666666666667	moderate	moderate	moderate	moderate
Harrington Island		Canada	0.0717995213004168	0.00456429367801902	0	0.266336633663366	0.162376237623762	0	-0.970039994803856	-0.971000176612344	-1	2.6	2	2.25	2.28333333333333	moderate	moderate	moderate	moderate
Stickney Island		Australia	0.553349814183444	0.0571581255190048	0	0.513861386138614	0.621782178217822	0	-0.938260359332445	-0.809170079263467	-1	3	2.5	3	2.83333333333333	high	moderate	high	moderate
Tasman Island		Australia	3.77602386697239	0.278813070789125	0.0769230769230769	0.476237623762376	0.537623762376238	0.821782178217822	-0.863024654048126	-0.461923112095105	0.275230557709794	1.6	2	2.25	1.95	low	moderate	moderate	low
		Canada	0.142023546993526	0.00854397908671889	0.00156739811912221	0.36039603960396	0.228712871287129	0.710891089108911	-0.934518204683802	-0.943006646082961	-0.953198033153812	2.4	2.25	2.75	2.46666666666667	moderate	moderate	moderate	moderate
Hareby Island		Australia	0.674461163442097	0.0717776778329587	0	0.373267326732673	0.479207920792079	0	-0.979822100376929	-0.873905768708593	-1	2.8	2.5	2.5	2.6	moderate	moderate	moderate	moderate
		Australia	0.602511273118706	0.0588490341698105	0	0.556435643564356	0.622772277227723	0	-0.829218090193851	-0.690376395859313	-1	3	2.5	2.75	2.75	high	moderate	moderate	moderate
Grantham Island		Australia	2.01747397342595	0.0466536836193078	0.0263157894736842	0.456435643564357	0.602970297029703	0	-0.149341752605203	-0.702068778583961	-0.230306132992551	2.8	2.75	2.5	2.68333333333333	moderate	moderate	moderate	moderate
Partney Island		Australia	2.58370008964914	0.107716322130761	0.0263157894736842	0.351485148514851	0.468316831683168	0	-0.94801186816973	-0.844060488367137	-0.619363307471802	2.8	2.5	2.75	2.68333333333333	moderate	moderate	moderate	moderate
North Pasco Island	North Pascoe Island	Australia	0.120471448275862	0.0114942528735632	0	0.862376237623762	0.910891089108911	0	-0.958426546156116	-0.933432435992171	-1	3	2.75	2.75	2.83333333333333	high	moderate	moderate	moderate
Freeling Island		Australia	0.362414374838068	0.108413306280118	0	0.605940594059406	0.862376237623762	0	-0.890301012431437	-0.411033867924011	-1	3	2.75	2.5	2.75	high	moderate	moderate	moderate
Partridge		Australia	0.0420932654867257	0.00884955752212391	0	0.797029702970297	0.848514851485148	0	-0.990550679509088	-0.95844673627792	-1	3	3	2.75	2.91666666666667	high	high	moderate	moderate
Huon Island		Australia	0.504860189655175	0.0172413793103449	0	0.899009900990099	0.879207920792079	0	-0.608417676498392	-0.851771539322732	-1	2	2	1.75	1.91666666666667	moderate	moderate	low	low
		Australia	1.41823139722961	0.093727959861932	0.000892060660124927	0.70990099009901	0.715841584158416	0.388118811881188	-0.575836314410294	-0.493785090627443	-0.975902432618714	1.8	2	1.75	1.85	low	moderate	low	low
North East Isle		Australia	0.102586722134125	0.0146299043429332	0	0.694059405940594	0.777227722772277	0	-0.953112305662312	-0.902824798448851	-1	3	3.25	3	3.08333333333333	high	high	high	high
Brush		Australia	6.58099601140927	0.135601525205904	0	0.924752475247525	0.782178217821782	0	1.62317249046373	-0.15746898226123	-1	3	3.5	3.75	3.41666666666667	high	high	high	high
Egg Island		Australia	0.141176647248612	0.0313843274702911	0	0.534653465346535	0.717821782178218	0	-0.917579495936495	-0.765099017736897	-1	2.8	2.75	2.25	2.6	moderate	moderate	moderate	moderate
		Australia	0.020791472	0.004	0	0.640594059405941	0.808910891089109	0	-0.993065725845852	-0.97721682748858	-1	3.4	3.5	3.5	3.46666666666667	high	high	high	high
		Australia	0.0443012873754064	0.00947494839141727	0	0.521782178217822	0.739603960396039	0	-0.977571508250491	-0.933845706490704	-1	3.4	3.25	3.25	3.3	high	high	high	high
Price Island		Australia	0.06270147853608	0.00640573769010266	0	0.684158415841584	0.741584158415841	0	-0.958903556093815	-0.949270997140756	-1	3	2.75	2.75	2.83333333333333	high	moderate	moderate	moderate
Tumby Island		Australia	1.17426774611963	0.055255536349444	0	0.811881188118812	0.768316831683168	0	-0.889480900946533	-0.830215939766726	-1	3.2	3	3	3.06666666666667	high	high	high	high
Winceby Island		Australia	0.923161392116603	0.114206888832817	0	0.532673267326733	0.624752475247525	0	-0.927241789003059	-0.678175718749807	-1	3.2	3	3.25	3.15	high	high	high	high
Kirkby Island		Australia	1.85015775546141	0.176445954223692	0	0.517821782178218	0.678217821782178	0	-0.676342870443722	-0.266401815253381	-1	3.2	3	3.25	3.15	high	high	high	high
Martin Island		Australia	0.178200680851064	0.0212765957446809	0	0.899009900990099	0.925742574257426	0	-0.936366293298506	-0.874707161207964	-1	3.2	4.25	3.75	3.73333333333333	high	very high	high	high
		Canada	1.01598256555335	0.0193101029297424	0.00156739811912221	0.641584158415841	0.199009900990099	0.598019801980198	-0.704898667721459	-0.897185524356684	-0.957944924199511	2.4	2.25	3.25	2.63333333333333	moderate	moderate	high	moderate
		Canada	1.77307990466297	0.0915627320503883	0.00156739811912221	0.213861386138614	0.094059405940594	0.177227722772277	-0.952428029767079	-0.847471037845056	-0.97576766054719	1.6	1.75	2.75	2.03333333333333	low	low	moderate	moderate
Big (Martin)		Australia	1.27212664922954	0.0833535357203254	0	0.730693069306931	0.721782178217822	0	-0.494622809356587	-0.482943459105257	-1	3.6	4.25	3.75	3.86666666666667	high	very high	high	high
Sibsey Island		Australia	1.33717204193242	0.110234552434527	0	0.356435643564356	0.433663366336634	0	-0.859025867022874	-0.642002655676578	-1	3.2	3	3.25	3.15	high	high	high	high
Craggy Island	Craggy Islet	Australia	0.0227692054329845	0.00378994783131869	0	0.29009900990099	0.50990099009901	0	-0.98949159306288	-0.974706644886268	-1	3.2	3.25	3.25	3.23333333333333	high	high	high	high
Admiralty Islands	Noddy Island	Australia	33.0678805327834	1.61343458651271	0.100892060660125	0.889108910891089	0.979207920792079	0.764356435643564	0.330520591721743	2.27520411202498	0.713191529474476	3.6	3.75	3.75	3.7	high	high	high	high
		Canada	0.00510223862928385	0.000623052959501602	0	0.242574257425743	0.187128712871287	0	-0.998618047264662	-0.99679381966554	-1	2.8	2	2.75	2.51666666666667	moderate	moderate	moderate	moderate
Langton Island		Australia	0.672253141553417	0.0711522869636653	0	0.377227722772277	0.46039603960396	0	-0.939214386020962	-0.785601994904037	-1	3.4	3	3.25	3.21666666666667	high	high	high	high
Babel		Australia	5.44123302244846	0.27921354591113	0.000892060660124927	0.355445544554455	0.343564356435643	0.0188118811881188	-0.850585059303224	-0.529581558069486	-0.986134294342085	2.4	2.25	2.25	2.3	moderate	moderate	moderate	moderate
Hogan Island		Australia	0.939375561250678	0.0304734012872924	0	0.913861386138614	0.804950495049505	0	-0.949529657389349	-0.928768873199399	-1	3.6	3.25	3	3.28333333333333	high	high	high	high
		Australia	7.76854122220035	1.33874851126729	0	0.791089108910891	1	0	-0.873136858824459	0.750428933783741	-1	3.2	3.25	3	3.15	high	high	high	high
		Canada	0.00220802188868062	0.000625390869293363	0	0.0594059405940594	0.202970297029703	0	-0.999186830429582	-0.996261370436444	-1	3	2.75	2.75	2.83333333333333	high	moderate	moderate	moderate
		Canada	0.00220802188868062	0.000625390869293363	0	0.0574257425742574	0.221782178217822	0	-0.999168550639895	-0.996220605479041	-1	3.2	2.75	2.5	2.81666666666667	high	moderate	moderate	moderate
		Canada	0.00408040839416101	0.000364963503649673	0	0.240594059405941	0	0	-0.998468600820047	-0.997798017160379	-1	2.8	2.25	2.25	2.43333333333333	moderate	moderate	moderate	moderate
Upernivik Island		Greenland	0.00408040839416101	0.000364963503649673	0	0.186138613861386	0	0	-0.999325421413865	-0.998523881900907	-1	2.4	2	2.25	2.21666666666667	moderate	moderate	moderate	moderate
Eden Island		Australia	0.229346963625722	0.0223255380849762	0	0.641584158415841	0.68019801980198	0	-0.864882099525138	-0.832158394713989	-1	2	2.75	2.75	2.5	moderate	moderate	moderate	moderate
Boondelbah		Australia	0.803388928956137	0.0307669648316479	0	0.868316831683168	0.787128712871287	0	-0.958549123840488	-0.929489607703097	-1	3.4	3.75	2.75	3.3	high	high	moderate	high
Cabbage Tree		Australia	11.9251586742508	0.402991855490844	0.0476190476190477	0.901980198019802	0.903960396039604	0.84950495049505	-0.404858096297266	-0.091311686318967	-0.150077282946754	3.2	3.75	2.75	3.23333333333333	high	high	moderate	high
Reevesby		Australia	3.83343266583613	0.320070709946535	0	0.386138613861386	0.498019801980198	0	-0.89122538747515	-0.452048807174753	-1	2.8	2	2	2.26666666666667	moderate	moderate	moderate	moderate
Boucaut Island		Australia	0.632125194701713	0.0643335068818221	0	0.489108910891089	0.547524752475248	0	-0.941782000489241	-0.804401746540091	-1	3.4	3	3	3.13333333333333	high	high	high	high
Crusoe Island		Australia	45.2447655546959	2.19050470431994	0	0.981188118811881	1	0	11.0118973449645	10.162677806308	-1	2	2.75	2.75	2.5	moderate	moderate	moderate	moderate
Mutton Bird (North Coff's)	North Coff's Island	Australia	0.566442015310753	0.0603248713546366	0	0.50990099009901	0.633663366336634	0	-0.895555781462356	-0.742669671674847	-1	3.4	3.75	3.75	3.63333333333333	high	high	high	high
Bubaque	Bawak	Guinea-Bissau	5.7829512404908	0.206134969325153	0	0.973267326732673	0.981188118811881	0	2.46597007684418	0.562738397326162	-1	2.2	2.5	2.5	2.4	moderate	moderate	moderate	moderate
Little Snake Island		Australia	0.552739903061223	0.0155380333951762	0.00255102040816324	0.908910891089109	0.82970297029703	0.923762376237624	-0.617507846954559	-0.873647507440579	-0.916321783928647	2.6	2.25	2.5	2.45	moderate	moderate	moderate	moderate
Bass Island		Australia	0.0929531740456489	0.0208434587345043	0	0.552475247524752	0.72970297029703	0	-0.9677221506368	-0.878919857319762	-1	3.4	4.25	3.75	3.8	high	very high	high	high
		Australia	0.193197355023529	0.0191594364074946	0	0.666336633663366	0.69009900990099	0	-0.936134694907559	-0.891342962938134	-1	3.8	3.75	3	3.51666666666667	high	high	high	high
		Australia	1.5940324025721	0.0934232494008159	0	0.803960396039604	0.797029702970297	0	-0.999708229287736	-0.986340897533381	-1	3.2	3.25	2.75	3.06666666666667	high	high	moderate	high
		Australia	0.130495876487449	0.0127536987173919	0	0.778217821782178	0.759405940594059	0	-0.99436467056539	-0.973201966248783	-1	1.4	1.75	1	1.38333333333333	low	low	low	low
		Australia	0.372457413119982	0.0336680423173233	0	0.817821782178218	0.842574257425743	0	-0.996396636656807	-0.965900397705755	-1	1.4	1.75	1	1.38333333333333	low	low	low	low
Wolverine Shoal		Australia	2.68549235567491	0.0709937075547819	0.0564476162156805	0.804950495049505	0.689108910891089	0.927722772277228	0.574601508137921	-0.467516429088805	0.781928727619068	1.6	1.75	2	1.78333333333333	low	low	moderate	low
Uracane	Uracane	Guinea-Bissau	0.126942939393939	0.00757575757575757	0	0.936633663366337	0.895049504950495	0	-0.96638796722007	-0.961444544812483	-1	2.2	2.5	2.5	2.4	moderate	moderate	moderate	moderate
Harrison Shoal		Australia	0.0100244282115872	0.00125944584382875	0	0.341584158415841	0.475247524752475	0	-0.996752357713203	-0.992927326572814	-1	3.4	3.25	3	3.21666666666667	high	high	high	high
Flinders Reef	Flinders Reef	Australia	1.15111210574028	0.169740116008635	0	0.515841584158416	0.741584158415841	0	-0.918102740877435	-0.544984792417321	-1	2.8	2.75	2.25	2.6	moderate	moderate	moderate	moderate
		Australia	0.286673390840564	0.0410961734853904	0	0.346534653465347	0.505940594059406	0	-0.873583384344508	-0.731756495709635	-1	2.8	2.75	2.25	2.6	moderate	moderate	moderate	moderate
Bickers Islands	Bickers Islands	Australia	0.217051540079413	0.0233930116733254	0	0.48019801980198	0.53960396039604	0	-0.943852896730957	-0.882291380310532	-1	3.4	3.25	3	3.21666666666667	high	high	high	high
Bowen	Haven Island	Australia	21.9100546543928	1.00788787374371	0	0.779207920792079	0.810891089108911	0	-0.862511956834139	-0.173528703841695	-1	2.8	3.25	3	3.01666666666667	moderate	high	high	high
		Australia	0.00220802188868062	0.000625390869293363	0	0.0504950495049505	0.173267326732673	0	-0.999241076628616	-0.996385186495199	-1	3.8	3.75	3.75	3.76666666666667	high	high	high	high
Duffield Island	Duffield Island	Australia	0.508141107229718	0.0430286852479807	0	0.732673267326733	0.757425742574257	0	-0.832342747618248	-0.756201876115673	-1	4	3.5	3.5	3.66666666666667	very high	high	high	high
O'Hara Island	O'Hara Island	Australia	0.183195364697801	0.0159111721611721	0	0.800990099009901	0.794059405940594	0	-0.930409546449852	-0.903433176356024	-1	3.4	3.5	3.75	3.55	high	high	high	high
		Australia	0.0100244282115872	0.00125944584382875	0	0.345544554455446	0.437623762376238	0	-0.997155499287981	-0.993370155011969	-1	4	3.75	3.75	3.83333333333333	very high	high	high	high
Tallorutit	Tallorutit	Greenland	0.00510223862928385	0.000623052959501602	0	0.2	0.150495049504951	0	-0.998376169901359	-0.996531363474591	-1	2.2	1.5	2	1.9	moderate	low	moderate	low
Iterlak	Interilak	Greenland	0.0148884105332378	0.00427925054226741	0	0.120792079207921	0.587128712871287	0	-0.998215039410176	-0.985203325346975	-1	1.6	1.25	2.25	1.7	low	low	moderate	low
Kvane Island	Kvaneｰ	Greenland	0.0161925378905638	0.00396208580580792	0	0.148514851485149	0.587128712871287	0	-0.998272307777583	-0.987057377300663	-1	2.2	1.75	2.5	2.15	moderate	low	moderate	moderate
Fogo	Barr'd Island	Canada	0.103322832636582	0.00188011501880114	0	0.699009900990099	0.233663366336634	0	-0.930773045151346	-0.984950172558787	-1	2.2	1.25	1.75	1.73333333333333	moderate	low	low	low
New World	Ragged	Canada	2.39086686664442	0.108975319553829	0.00116009280742457	0.715841584158416	0.665346534653465	0.353465346534653	-0.152861153329549	-0.360700940896669	-0.967408150183937	2.4	1.25	1.25	1.63333333333333	moderate	low	low	low
South Toulinguet	South Twillingate Island	Canada	1.90583459267533	0.0923686003730566	0.0612829881910118	0.805940594059406	0.7	0.948514851485148	-0.326914584931039	-0.458983661198789	0.720397848527713	2	1.5	1.5	1.66666666666667	moderate	low	low	low
Flinders Island	Flinders Island	Australia	0.124207802197802	0.00549450549450547	0	0.888118811881188	0.847524752475247	0	-0.955646618086168	-0.967644157015244	-1	4	4.75	4.25	4.33333333333333	very high	very high	very high	very high
		Australia	0.306140289122967	0.0278644516132105	0	0.702970297029703	0.691089108910891	0	-0.85866729208443	-0.814010391250709	-1	3.6	3.5	3.75	3.61666666666667	high	high	high	high
		Canada	0.00301395024390244	0.000975609756097562	0	0.104950495049505	0.333663366336634	0	-0.998911632240232	-0.994223405104875	-1	3	2.75	2.5	2.75	high	moderate	moderate	moderate
North Toulinguet Island	North Twillingate Island	Canada	0.0127295858552958	0.00274769420360755	0	0.0108910891089109	0.117821782178218	0	-0.992221272324817	-0.978971416922085	-1	2	1.25	1.5	1.58333333333333	moderate	low	low	low
New World Island	Chapel Island	Canada	0.0240421601941748	0.00242718446601942	0	0.69009900990099	0.727722772277228	0	-0.991793705951888	-0.986018188503414	-1	2.4	1.25	1.5	1.71666666666667	moderate	low	low	low
		Canada	0.00716204477611924	0.00106609808102343	0	0.317821782178218	0.418811881188119	0	-0.9976077950396	-0.993923320922601	-1	2.8	1.75	2	2.18333333333333	moderate	low	moderate	moderate
Nosy Ambatomkena	Nosy Ambatomkena	Madagascar	0.418697647058824	0.0588235294117647	0	0.943564356435643	0.952475247524752	0	-0.697682594406998	-0.511634997750918	-1	1.8	2.5	2.5	2.26666666666667	low	moderate	moderate	moderate
Gamu	Gan	Maldives	0.518870274327122	0.0395445134575569	0	0.90990099009901	0.905940594059406	0	-0.991564447338074	-0.948407718176188	-1	2.2	3.5	2.75	2.81666666666667	moderate	high	moderate	moderate
Eggers	Eggers	Greenland	0.178734855173907	0.0118978266444805	0.00460829493087556	0.312871287128713	0.246534653465346	0.795049504950495	-0.943690472107551	-0.934089966554369	-0.874006947135855	2	1.75	1.75	1.83333333333333	moderate	low	low	low
Qeqertarssuaq	Storｰ	Greenland	0.00220802188868062	0.000625390869293363	0	0.0673267326732673	0.232673267326733	0	-0.999478521170684	-0.996989841363604	-1	1.6	1.25	2.25	1.7	low	low	moderate	low
Sermitsiak	Sadelｰ	Greenland	0.00716204477611924	0.00106609808102343	0	0.396039603960396	0.448514851485149	0	-0.997950933214689	-0.994365389987401	-1	1.4	1.25	1.5	1.38333333333333	low	low	low	low
Ivnajuagtup Qeqertﾔ		Greenland	0.00408040839416101	0.000364963503649673	0	0.252475247524753	0	0	-0.998542648526351	-0.997850616350816	-1	1.6	1.75	2.5	1.95	low	low	moderate	low
Trail	Traill	Greenland	0.243172535123092	0.0217731541039158	0.00460829493087556	0.501980198019802	0.502970297029703	0.87029702970297	-0.948069417665179	-0.900223276591046	-0.884850103237459	1.4	1.25	1.75	1.46666666666667	low	low	low	low
Ymers	Ymer	Greenland	0.0721708456457176	0.01743872992879	0	0.243564356435644	0.582178217821782	0	-0.964824564612771	-0.880479064504028	-1	1.6	1.75	1.5	1.61666666666667	low	low	low	low
Angmagssalik	Angmagssalik	Greenland	0.297678397651462	0.0162170757712582	0.00460829493087556	0.226732673267327	0.0594059405940594	0.72970297029703	-0.935986271911641	-0.925432038901691	-0.884664803814263	2.2	1.5	2	1.9	moderate	low	moderate	low
Sammisoq	Sammisoq	Greenland	0.236795234369543	0.0336741090045651	0	0.0881188118811881	0.236633663366337	0	-0.95457283985912	-0.853550483311071	-1	2	1.75	1.5	1.75	moderate	low	low	low
Skjoldungen	Skjoldungen	Greenland	0.00408040839416101	0.000364963503649673	0	0.268316831683168	0	0	-0.997715680417836	-0.997323706852302	-1	2	1.5	2.5	2	moderate	low	moderate	moderate
Sermersooq	Sermers	Greenland	0.00918317157275005	0.000841042893187538	0	0.353465346534653	0.288118811881188	0	-0.997937382837402	-0.996049811541076	-1	1.6	1.5	2.5	1.86666666666667	low	low	moderate	low
Sedlevik	Anoraliursoq	Greenland	0.0901174477908561	0.00792214849625839	0	0.110891089108911	0.127722772277228	0	-0.992189005128285	-0.97661629770268	-1	1.6	1.75	2.25	1.86666666666667	low	low	moderate	low
Ella	Eila	Greenland	0.00408040839416101	0.000364963503649673	0	0.238613861386139	0	0	-0.999084487002146	-0.998286744058932	-1	1.4	1.5	1.75	1.55	low	low	low	low
Ikeq	Ikeq	Greenland	0.0494512282410773	0.00445410152239478	0	0.00792079207920792	0	0	-0.990544353260393	-0.980660061171793	-1	1.4	1.75	1.75	1.63333333333333	low	low	low	low
Kekertak	Kekertak	Greenland	0.00408040839416101	0.000364963503649673	0	0.240594059405941	0	0	-0.998933732339328	-0.998154487127264	-1	2.2	1.75	1.25	1.73333333333333	moderate	low	low	low
Savinganek	Angnikitsoq	Greenland	0.00918264702344486	0.000988016463151275	0	0.0603960396039604	0.0198019801980198	0	-0.995761667954236	-0.993405893344825	-1	1.4	1.75	2	1.71666666666667	low	low	moderate	low
Kulusuk	Kulusuk	Greenland	0.0285377377040198	0.00416848880098452	0	0.0207920792079208	0.0960396039603961	0	-0.988491322999717	-0.97395205026163	-1	1.6	1.5	2.5	1.86666666666667	low	low	moderate	low
The Long	Amitsoq	Greenland	0.0261011067193668	0.00131752305665345	0	0.632673267326733	0.463366336633663	0	-0.994186468573356	-0.993837174678035	-1	1.4	1.5	2.5	1.8	low	low	moderate	low
		Greenland	0.00408040839416101	0.000364963503649673	0	0.217821782178218	0	0	-0.999181518985001	-0.998377866112737	-1	2.4	1.75	2.5	2.21666666666667	moderate	low	moderate	moderate
Unartok	Uunartoq	Greenland	0.0110765967999583	0.00181423886596854	0	0.0742574257425743	0.185148514851485	0	-0.994529305071018	-0.9874849462765	-1	2	2	3	2.33333333333333	moderate	moderate	high	moderate
		Greenland	0.0558261538461535	0.0153846153846153	0	0.866336633663366	0.940594059405941	0	-0.98543556283265	-0.922266256188644	-1	1.8	1.5	2.25	1.85	low	low	moderate	low
Brokey		Iceland	0.0608378394720131	0.00390867744875112	0.00116009280742457	0.169306930693069	0.0881188118811881	0.695049504950495	-0.973606768406861	-0.974689828580613	-0.96584472959217	2.2	1.75	2.75	2.23333333333333	moderate	low	moderate	moderate
Hjsey	Hjortsey	Iceland	0.0866102818184791	0.00958584297534159	0	0.140594059405941	0.20990099009901	0	-0.971482661567427	-0.945741935901875	-1	2.6	2	2.5	2.36666666666667	moderate	moderate	moderate	moderate
Hrappsey		Iceland	0.806668322854894	0.0553947708536255	0.00967502452044167	0.0168316831683168	0.00099009900990099	0.487128712871287	-0.979654947652039	-0.910463554424144	-0.852547663422667	2.4	2.25	3	2.55	moderate	moderate	high	moderate
Videy	Viey	Iceland	0.444734503980212	0.0407342502756647	0.000892060660124927	0.0346534653465346	0.0168316831683168	0.105940594059406	-0.917376856730499	-0.825598413461188	-0.978416924315503	2.4	2.5	2.5	2.46666666666667	moderate	moderate	moderate	moderate
ﾍxney		Iceland	0.701042608233844	0.0636395671467843	0.0178432311329318	0.00099009900990099	0.00099009900990099	0.624752475247525	-0.968213418329307	-0.863061803770386	-0.688519502531797	2.2	1.75	2.75	2.23333333333333	moderate	low	moderate	moderate
Arney		Iceland	0.869839004890682	0.0675146387211476	0.0197158903089618	0.0099009900990099	0.00792079207920792	0.532673267326733	-0.936423385124	-0.816620738586805	-0.61561504426431	2.8	2.25	2.75	2.6	moderate	moderate	moderate	moderate
Miey		Iceland	0.352040524786725	0.0384301198761392	0.00245945877924714	0.173267326732673	0.247524752475248	0.556435643564356	-0.918379475065817	-0.816686680767237	-0.937363852244528	3	2.5	3	2.83333333333333	high	moderate	high	moderate
Litla Seley		Iceland	0.310463504090932	0.0368441574486807	0.00156739811912221	0.10990099009901	0.159405940594059	0.435643564356436	-0.94536892145371	-0.846375496402823	-0.962550788571626	2.8	2.5	2.75	2.68333333333333	moderate	moderate	moderate	moderate
		Iceland	0.930653585227979	0.0776557869365047	0.0211630683118562	0.00099009900990099	0	0.540594059405941	-0.995478890728315	-0.943796859144035	-0.7796958694572	3.4	2.75	3.75	3.3	high	moderate	high	high
Engey		Iceland	0.233952020223889	0.0256961712143275	0.00245945877924714	0	0.00792079207920792	0.287128712871287	-0.967163824429281	-0.904047959101707	-0.944233419309849	2.4	2.5	2.5	2.46666666666667	moderate	moderate	moderate	moderate
Flatey	Flathｾlmi	Iceland	0.375829210990386	0.0386378698593869	0.00581253404281201	0	0	0.291089108910891	-0.99192349337466	-0.942240234288978	-0.914636462014524	3	2.5	2.75	2.75	high	moderate	moderate	moderate
Efri-Langey		Iceland	0.762549243083599	0.0551841349465823	0.00822784651754727	0.0168316831683168	0	0.401980198019802	-0.790622105690633	-0.714128888131988	-0.782092143878272	1.6	1.25	2.25	1.7	low	low	moderate	low
Akrey	Akurey	Iceland	0.0178787248464475	0.0038018925198292	0	0	0.102970297029703	0	-0.991577007929649	-0.974370826042332	-1	3.2	3	3	3.06666666666667	high	high	high	high
Bygggarsboi		Iceland	0.0711065758387564	0.00783925863125623	0	0	0.00198019801980198	0	-0.980574173823149	-0.959490104092715	-1	2.8	3	3.25	3.01666666666667	moderate	high	high	high
Majorca (Mallorca)	Majorque	Spain	49.2738608000103	2.72536944138306	0.715818233079895	0.0831683168316832	0.0603960396039604	0.728712871287129	7.13302875665935	10.0143504015547	15.8512992508041	2	1.5	1.25	1.58333333333333	moderate	low	low	low
Menorca	Minorque	Spain	61.0697237212893	3.857059800441	0.804129253610167	0.128712871287129	0.401980198019802	0.631683168316832	4.21548307850595	10.3029159702358	15.2526428499392	2	1.75	1.75	1.83333333333333	moderate	low	low	low
Ibiza	Ibiza	Spain	35.0952012167423	1.87757140017745	0.194033898892925	0.368316831683168	0.445544554455446	0.505940594059406	-0.637040097547293	0.964557818823346	1.40586827210327	2	1.75	1.5	1.75	moderate	low	low	low
Formentera	Formentera	Spain	30.3686781138242	1.32817755139396	0.129479213758455	0.458415841584158	0.387128712871287	0.286138613861386	-0.90887919723642	-0.240097059279681	0.205619456029399	2	1.75	1.75	1.83333333333333	moderate	low	low	low
Cabrera Gran	Cabrera	Spain	4.25909411809916	0.342711787910151	0.0362862862862863	0.53960396039604	0.657425742574257	0.705940594059406	-0.423250990450301	0.257552627315865	-0.184025535024676	2.4	2.25	1.75	2.13333333333333	moderate	moderate	low	moderate
Isla de Arosa		Spain	8.44758425715461	0.682509616697333	0.0378626667956354	0.649504950495049	0.82970297029703	0.645544554455445	-0.622438585327625	0.458344131261821	-0.34124590973668	3	2.5	2.5	2.66666666666667	high	moderate	moderate	moderate
Isla Ons	Illa de Ons	Spain	7.54021648865079	0.659950333738395	0.0232558139534884	0.662376237623762	0.869306930693069	0.567326732673267	-0.517297699164308	0.680284762846801	-0.560297676646063	2.4	2.5	2.5	2.46666666666667	moderate	moderate	moderate	moderate
Illa do Faro	Isla de Monte Agudo	Spain	0.00790340750842282	0.00334426882499706	0	0.0257425742574257	0.543564356435644	0	-0.999146437786753	-0.989010697882989	-1	2.6	2.5	2.25	2.45	moderate	moderate	moderate	moderate
Dragonera	Sa Dragonera	Spain	3.06907352653229	0.183246923109251	0.0887917329093799	0.900990099009901	0.931683168316832	0.979207920792079	0.447484812997062	0.2359590862046	1.66523960066591	2.2	2.25	1.5	1.98333333333333	moderate	moderate	low	low
	Illa des Conills	Spain	0.114237021376811	0.0119950309655299	0	0.610891089108911	0.668316831683168	0	-0.994156660718633	-0.972625970467495	-1	2.4	2.75	2.25	2.46666666666667	moderate	moderate	moderate	moderate
		Spain	0.229920975	0.025	0	0.924752475247525	0.930693069306931	0	-0.904619550774466	-0.841611765000161	-1	3.6	3.25	2.75	3.2	high	high	moderate	high
Isla Saltﾚs		Spain	77.3500367468054	1.16933316011625	0.0196078431372549	0.987128712871287	0.910891089108911	0.671287128712871	22.1719987454962	5.32053151198568	-0.47012370510684	2.2	2.25	1.75	2.06666666666667	moderate	moderate	low	moderate
		Spain	0.0733809032831074	0.00846516695057187	0	0.228712871287129	0.326732673267327	0	-0.964160346784543	-0.941922863748705	-1	2	2.5	2.25	2.25	moderate	moderate	moderate	moderate
Islote del Ventorrillo		Spain	0.112546108333333	0.00416666666666665	0	0.883168316831683	0.798019801980198	0	-0.939723424136394	-0.970098730445782	-1	2.8	2.5	2	2.43333333333333	moderate	moderate	moderate	moderate
Jidoiro Pedregoso	Jidoiro Pedregoso	Spain	0.189312137254902	0.0196078431372549	0	0.913861386138614	0.91980198019802	0	-0.925800303491823	-0.879167324172357	-1	3.2	3.5	3.5	3.4	high	high	high	high
		Spain	0.189312137254902	0.0196078431372549	0	0.914851485148515	0.923762376237624	0	-0.934525601631372	-0.886320911936478	-1	3.8	4	4	3.93333333333333	high	very high	very high	high
Isla Pinta	Isla Pinta	Spain	0.143430329545455	0.0113636363636364	0.0113636363636364	0.90990099009901	0.878217821782178	0.996039603960396	-0.935943275149946	-0.92536688206836	-0.663178583347584	1.4	1.75	1.75	1.63333333333333	low	low	low	low
Isla Ciervo	Isla Ciervo	Spain	0.0672705064935059	0.00649350649350644	0	0.838613861386139	0.832673267326733	0	-0.970862387091492	-0.957984632114465	-1	2	2.5	2	2.16666666666667	moderate	moderate	moderate	moderate
Isla Plana	Isla Plana	Spain	0.304038616530054	0.0205601092896174	0	0.894059405940594	0.873267326732673	0	-0.859632618108165	-0.862763054447453	-1	3.4	3	3.25	3.21666666666667	high	high	high	high
		Spain	0.0159647903797455	0.000506329113924009	0	0.440594059405941	0.0891089108910891	0	-0.993556797533337	-0.996834880550105	-1	3.2	3.5	3.75	3.48333333333333	high	high	high	high
Ile Cavallo	?ﾄle Cavallo	France	0.6717998	0.2	0.2	0.946534653465346	0.992079207920792	1	-0.726977105279212	0.254471336021773	4.80004348388177	3.4	2.5	3	2.96666666666667	high	moderate	high	moderate
Lavezzu	Ile de Lavezzi	France	0.256766895197043	0.0259852216748768	0	0.82970297029703	0.864356435643564	0	-0.874733377689296	-0.821819659017643	-1	3.4	2.5	3	2.96666666666667	high	moderate	high	moderate
Cephalonia	Kefallinﾝa	Greece	10.0309184457704	0.613397104771928	0.340842494367319	0.235643564356436	0.268316831683168	0.864356435643564	1.4104065197565	1.97746180431305	7.75258982096313	2	1.75	1.75	1.83333333333333	moderate	low	low	low
Corfu	Kerkira	Greece	11.9377887832176	0.888682327857826	0.180687423530499	0.0673267326732673	0.166336633663366	0.600990099009901	-0.510737687100284	0.820276799332333	2.08126489634057	2	2	2.25	2.08333333333333	moderate	moderate	moderate	moderate
Zanthe	Zﾟkynthos	Greece	5.84816289083992	0.503147442097491	0.124740988262693	0.295049504950495	0.475247524752475	0.774257425742574	-0.043765035287446	1.0241062292906	1.9301716911951	1.8	2	1.25	1.68333333333333	low	moderate	low	low
Cythera	Kﾝthira	Greece	2.43760376054066	0.282076356156866	0.0092592592592593	0.486138613861386	0.722772277227723	0.603960396039604	-0.0953682740235266	0.692592875283735	-0.73706596707552	1.8	1.75	1.5	1.68333333333333	low	low	low	low
Salamine	Salamis	Greece	0.929461452998168	0.0946120704655991	0	0.8	0.82970297029703	0	-0.459671668800499	-0.293327801359095	-1	2.2	2	1	1.73333333333333	moderate	moderate	low	low
Engia	Egine	Greece	1.81009559448055	0.0862092248275498	0	0.78019801980198	0.696039603960396	0	-0.0625550337288348	-0.391381512044079	-1	1.6	2	1.5	1.7	low	moderate	low	low
Hydra	Ydra	Greece	0.791155505049057	0.0807649296537364	0.0146748946417821	0.318811881188119	0.393069306930693	0.759405940594059	-0.660482224686263	-0.479780705904755	-0.569029056610978	2	1.75	1.25	1.66666666666667	moderate	low	low	low
Klavdhos	Gavdos	Greece	0.619595292824765	0.10735219120389	0.0113636363636364	0.235643564356436	0.500990099009901	0.722772277227723	-0.871284464077007	-0.514631227878619	-0.717858782867648	1.4	2.25	2.5	2.05	low	moderate	moderate	moderate
Bisti	Pﾚtra	Greece	0.119558374643086	0.0165331122777931	0	0.745544554455445	0.837623762376238	0	-0.975465828105016	-0.925695568451061	-1	2.4	2.25	1.5	2.05	moderate	moderate	low	moderate
Spepzas	Spﾚtsai	Greece	0.00408040839416101	0.000364963503649673	0	0.216831683168317	0	0	-0.998309298406645	-0.99768910652096	-1	2.2	2.25	1.75	2.06666666666667	moderate	moderate	low	moderate
Antikｲthira	Andikﾝthira	Greece	0.0499446861537269	0.0106539593987293	0.0092592592592593	0.491089108910891	0.692079207920792	0.934653465346535	-0.967200818600575	-0.915547691770128	-0.699935650878305	2.2	2.25	2.5	2.31666666666667	moderate	moderate	moderate	moderate
Gnathos	Elafos	Greece	0.486328613510958	0.0794883377627755	0	0.555445544554455	0.703960396039604	0	-0.728469752892094	-0.417870747460534	-1	2.2	2.25	2.25	2.23333333333333	moderate	moderate	moderate	moderate
Sphaghia Island	Sphakteria	Greece	0.025898051948052	0.012987012987013	0	0.600990099009901	0.900990099009901	0	-0.993451071997556	-0.935371989443278	-1	2.4	2.5	2	2.3	moderate	moderate	moderate	moderate
Nisﾝs Gavdhopoｷla		Greece	0.785623454545454	0.0909090909090909	0	0.975247524752475	0.975247524752475	0	-0.802582751399589	-0.548990319264115	-1	2.6	3	3.5	3.03333333333333	moderate	high	high	high
Nisﾝs Trﾝkeri		Greece	0.119558374643086	0.0228622262018438	0	0.638613861386139	0.761386138613861	0	-0.992304155974796	-0.941635130559854	-1	3	2.75	2	2.58333333333333	high	moderate	moderate	moderate
Elafonisi (Elaphonisos)	Nisﾝs Prassonﾝsi	Greece	1.45647401537975	0.150506329113924	0	0.920792079207921	0.957425742574257	0	-0.386608046667693	-0.0394164367125278	-1	2.8	3	3.5	3.1	moderate	high	high	high
Nisﾝs Vﾚndza	Platonisi	Greece	0	0.00632911392405067	0	0	0.828712871287129	0	-1	-0.962135653032948	-1	2.6	2.75	2	2.45	moderate	moderate	moderate	moderate
Thorussa Island	Nisﾝs Dhoroｷsa	Greece	0.0494503885482462	0.0103189821408365	0	0.096039603960396	0.488118811881188	0	-0.976502998701377	-0.930147352733399	-1	3.2	3.25	2.75	3.06666666666667	high	high	moderate	high
Nisidhes Dhio Adhelfia	Nisidhes Dhio Adhelfia	Greece	0.0594623229166663	0.0104166666666666	0	0.876237623762376	0.911881188118812	0	-0.98181772052719	-0.943129448204277	-1	2.2	2.5	2.5	2.4	moderate	moderate	moderate	moderate
Negrepont	Eubﾚe	Greece	10.9030848607504	1.27035106488823	0.284772933857469	0.00792079207920792	0.120792079207921	0.675247524752475	1.3482661392546	4.84563044504583	6.12977562405508	2	1.75	1.25	1.66666666666667	moderate	low	low	low
Limnos	Limnos	Greece	2.55518315088304	0.247339970447334	0.0132362955396664	0.0386138613861386	0.0841584158415841	0.248514851485149	-0.868666111591664	-0.434208582591992	-0.762136755191302	2	1.75	1	1.58333333333333	moderate	low	low	low
Naxos	Naksos	Greece	19.4175695657924	1.44103496262055	0.29062817030235	0.0168316831683168	0.0198019801980198	0.544554455445545	2.60030007542743	5.16377997601884	6.02842946001154	1.6	1.75	1	1.45	low	low	low	low
Thassos	Thassos	Greece	14.3222409288385	0.798479644779414	0.228837363596342	0.252475247524753	0.255445544554456	0.722772277227723	-0.855888635748967	-0.175642585217269	1.81943103485362	1.6	1.75	1.5	1.61666666666667	low	low	low	low
Andros	Andros	Greece	13.0986058313095	1.3822699588467	0.252316604922469	0	0.00495049504950495	0.385148514851485	0.995232173894538	4.3717677005026	4.83050974855341	2	1.75	1.5	1.75	moderate	low	low	low
Skyros	Skyros	Greece	5.4587021489897	0.566276082668333	0.0615056941450459	0.00792079207920792	0.0158415841584158	0.327722772277228	-0.46744604705225	0.770766741876575	0.282012884654469	2.4	1.5	2	1.96666666666667	moderate	low	moderate	low
Minoa	Paros	Greece	6.38103908030297	0.764876476613318	0.0767224415046504	0.0188118811881188	0.140594059405941	0.396039603960396	-0.226537797806754	1.65896957249638	0.681584855320488	1.8	2	1.5	1.76666666666667	low	moderate	low	low
Tenos	Tinos	Greece	7.93917044871238	0.877398441197122	0.118743610749486	0.00891089108910891	0.0346534653465347	0.385148514851485	-0.14922248162733	1.87221522376383	1.52942983012765	1.8	1.75	1.75	1.76666666666667	low	low	low	low
Samothrace	Samothraki	Greece	1.01991205960139	0.169264698924138	0.0117647058823529	0.406930693069307	0.638613861386139	0.756435643564356	-0.622330679762788	0.0145747267747738	-0.666089937107831	1.4	1.5	1.5	1.46666666666667	low	low	low	low
Milos	Milos	Greece	16.9535336908065	1.23821534709726	0.141497757195432	0.188118811881188	0.39009900990099	0.556435643564357	1.82177914365481	4.02457187827736	2.33748763192287	2	1.75	1.5	1.75	moderate	low	low	low
Ceos	Kﾚa	Greece	4.22070066022527	0.465339196195659	0.112428878766804	0.0128712871287129	0.0930693069306931	0.656435643564356	-0.605265034698982	0.425442306609662	1.32063672331104	1.8	2	1.25	1.68333333333333	low	moderate	low	low
Amorgos	Amorgos	Greece	5.31018449709518	0.659700487318077	0.0239341539010414	0.00297029702970297	0.181188118811881	0.113861386138614	-0.794997547058401	0.312410378770111	-0.597460152534507	2	1.75	1.25	1.66666666666667	moderate	low	low	low
Ios	Nio	Greece	4.90477949304123	0.58769490198272	0.0509202508802552	0.00099009900990099	0.0623762376237624	0.244554455445545	-0.629442688923016	0.622250188936172	0.00038719227136106	1.8	1.75	1.75	1.76666666666667	low	low	low	low
Cythnos	Kithnos	Greece	4.81499475119811	0.474174699465482	0.0383906633906634	0.165346534653465	0.402970297029703	0.48019801980198	-0.776879974083697	0.0311989179775759	-0.326451919023651	2	2	1	1.66666666666667	moderate	moderate	low	low
Astypalea (Astypalaia)	Kunupi	Greece	6.69331731057719	1.03175987418282	0.0239341539010414	0.0455445544554455	0.468316831683168	0.195049504950495	-0.832114608379171	0.663193133327254	-0.635695974687555	2	1.75	1.5	1.75	moderate	low	low	low
Skopelos	Skopelos	Greece	10.9500574683712	0.486267654064638	0.146836042500605	0.433663366336634	0.283168316831683	0.800990099009901	-0.710157499992039	-0.195285309385007	1.26302026283674	2	1.75	1.5	1.75	moderate	low	low	low
Mykonos	Mykonos	Greece	6.98371852590528	0.728517033693302	0.0229060006457267	0.00891089108910891	0.0603960396039604	0.097029702970297	-0.35633792509931	1.21575687534181	-0.528796078667816	2	1.75	1.25	1.66666666666667	moderate	low	low	low
Syros	Siros	Greece	6.55636824496953	0.768325100466344	0.0239341539010414	0.0118811881188119	0.165346534653465	0.118811881188119	-0.166103935236354	1.73440636506674	-0.469540904995862	2	2	1	1.66666666666667	moderate	moderate	low	low
Siphnos	Sifnos	Greece	3.0284387357255	0.401786249295423	0.0509611809280684	0.0465346534653465	0.17029702970297	0.450495049504951	-0.793933901472502	0.0538777973532862	-0.0227667430417589	1.8	1.75	1.25	1.6	low	low	low	low
Thera	Santorin	Greece	3.39039304970446	0.388357879736386	0	0.348514851485148	0.56039603960396	0	-0.695532266720173	0.166304280250328	-1	1.8	1.75	1.5	1.68333333333333	low	low	low	low
Seriphos	Sﾚrifos	Greece	4.81115100681052	0.51242522741346	0.0257775347981534	0	0.0099009900990099	0.134653465346535	-0.571425464136074	0.532837469993876	-0.473889432426471	2	2	1.5	1.83333333333333	moderate	moderate	low	low
Kheliodromia	Alonissos	Greece	6.49795917019397	0.148365491304129	0.0509303058971934	0.725742574257426	0.483168316831683	0.856435643564356	0.0308165977599728	-0.411887300889722	0.188006426094528	2	1.75	1.5	1.75	moderate	low	low	low
Sikinos	Sikinos	Greece	5.39383695749763	0.462821703276621	0.0509611809280684	0.184158415841584	0.33960396039604	0.499009900990099	-0.598465238542721	0.268388789019539	-0.0022232818441421	1.6	1.75	1.5	1.61666666666667	low	low	low	low
Hagios Strati	Eustratios	Greece	1.14818978370669	0.143904635540459	0.0092592592592593	0.107920792079208	0.244554455445545	0.485148514851485	-0.860086214311624	-0.498445162830314	-0.796808869953048	2.2	1.5	1.5	1.73333333333333	moderate	low	low	low
Anaphi	Anafi	Greece	3.03754777180388	0.373584650937161	0.0239341539010414	0.0217821782178218	0.163366336633663	0.308910891089109	-0.886733284241783	-0.269264454347292	-0.60068013723604	1.6	1.75	1.5	1.61666666666667	low	low	low	low
Kimolos	Argentiera	Greece	2.36205385491161	0.400412001621741	0.00255102040816324	0.00099009900990099	0.192079207920792	0.0118811881188119	-0.856959192406267	-0.00777592631069951	-0.952383507646134	1.8	2	1.25	1.68333333333333	low	moderate	low	low
Antiparos	Andi Paros	Greece	1.19000877066094	0.175533178490221	0.0206228956228957	0.116831683168317	0.359405940594059	0.656435643564356	-0.756643526231302	-0.212431686547522	-0.489826329342307	1.8	2	1.5	1.76666666666667	low	moderate	low	low
Polikandros	Folﾚgandros	Greece	3.029264330872	0.227584392898581	0.0172259150499454	0.288118811881188	0.276237623762376	0.543564356435644	-0.500969984704965	-0.0811107382341452	-0.594662223296996	1.8	2	1.5	1.76666666666667	low	moderate	low	low
Sphika	Pﾚlagos	Greece	0.622515683051901	0.104432679671463	0.0113636363636364	0.0762376237623763	0.269306930693069	0.579207920792079	-0.909065272469562	-0.602362087299662	-0.73994317391612	2.4	2.25	2	2.21666666666667	moderate	moderate	moderate	moderate
Heraklia	Irakia	Greece	1.93923452046188	0.235094433164782	0.0239341539010414	0.141584158415842	0.337623762376237	0.591089108910891	-0.853081914985576	-0.350172556555092	-0.529482811851256	2.2	2.25	2	2.15	moderate	moderate	moderate	moderate
Polyaigos	Polyaigos	Greece	2.48984599371134	0.23413833339684	0.0206228956228957	0.186138613861386	0.240594059405941	0.448514851485149	-0.758019366596218	-0.269209488179296	-0.57052182607237	2	2.25	1.5	1.91666666666667	moderate	moderate	low	low
Yioura	Gyaros	Greece	0.642426941192625	0.103006376840315	0	0.28019801980198	0.572277227722772	0	-0.782033951798222	-0.408367139184664	-1	2.2	2.25	2	2.15	moderate	moderate	moderate	moderate
Megalo Petali	Megalo Petali	Greece	0.159719052056045	0.0240246426382982	0	0.445544554455445	0.525742574257426	0	-0.918903140197665	-0.83202117851405	-1	1.8	2.25	2	2.01666666666667	low	moderate	moderate	moderate
Karos	Kﾚros	Greece	1.8666864430881	0.157647016741126	0.0396748946417821	0.295049504950495	0.379207920792079	0.786138613861386	-0.708965259300641	-0.380359743830383	-0.0782454953229602	2.4	2.25	2	2.21666666666667	moderate	moderate	moderate	moderate
Rhenea	Rinia	Greece	2.3365163263183	0.299434181960633	0.0113636363636364	0.0811881188118812	0.294059405940594	0.408910891089109	-0.935456270488643	-0.494044895259536	-0.823125988541833	2.4	2.25	1.5	2.05	moderate	moderate	low	moderate
Denusa	Donoussa	Greece	3.83451138779219	0.342480766757646	0.0396748946417821	0.333663366336634	0.458415841584158	0.618811881188119	-0.756611486963069	-0.131639249722116	-0.251338724866949	2.2	2.25	2	2.15	moderate	moderate	moderate	moderate
Dia	Standia	Greece	0.0434427945205483	0.0136986301369864	0	0.78019801980198	0.917821782178218	0	-0.985894150304963	-0.922988450388952	-1	2.2	2.25	2.5	2.31666666666667	moderate	moderate	moderate	moderate
		Greece	0.597691253825238	0.093645515945313	0.0146748946417821	0.226732673267327	0.393069306930693	0.711881188118812	-0.833926953551328	-0.512067371072107	-0.610277206872582	2.4	2.25	2.25	2.3	moderate	moderate	moderate	moderate
Thirasia	Thirasia	Greece	0.112546108333333	0.00416666666666665	0	0.895049504950495	0.8	0	-0.930741604427566	-0.968002423162718	-1	1.8	2.25	2	2.01666666666667	low	moderate	moderate	moderate
Erimｾmilos	Antﾝmilos	Greece	1.75525845956244	0.150566774490451	0	0.241584158415842	0.277227722772277	0	-0.714493866595261	-0.395829618103421	-1	1.8	2.25	1.75	1.93333333333333	low	moderate	low	low
Nﾝsos Skhinoｷsa	Skinusa	Greece	2.77105682212669	0.19826907410444	0.0146748946417821	0.541584158415842	0.586138613861386	0.635643564356436	-0.274833814998561	0.00329745271182832	-0.615646172074277	2.4	2.25	2	2.21666666666667	moderate	moderate	moderate	moderate
Despotiki	Nisﾝs Despotikｾ	Greece	0.328869946175073	0.0518239574326959	0.0092592592592593	0.351485148514851	0.543564356435644	0.848514851485148	-0.861774752515471	-0.66956540624978	-0.729381459421383	2.2	2.25	1.75	2.06666666666667	moderate	moderate	low	moderate
Nisﾝs Skﾟntzoura	Skantzura	Greece	0.780966949574079	0.0306369318264808	0	0.734653465346535	0.63960396039604	0	-0.60536877398703	-0.786290400129356	-1	2.4	2.5	2	2.3	moderate	moderate	moderate	moderate
Nﾝsos Koufonﾝsion	Apﾟno Koufｾnisos	Greece	2.04801634842635	0.217114740627515	0.0323876015052486	0.143564356435644	0.232673267326733	0.615841584158416	-0.889753222197657	-0.492020990634426	-0.411716595698002	2.2	2.25	2	2.15	moderate	moderate	moderate	moderate
Mikrﾟ Dhﾝlos	Nisﾝs Dhﾝlos	Greece	2.60264298809414	0.268237725527657	0.00515463917525771	0.198019801980198	0.328712871287129	0.198019801980198	-0.895915335836013	-0.457102927648323	-0.912595164411191	2.4	2.25	1.5	2.05	moderate	moderate	low	moderate
Neo Kaimeni	Nisﾝs Nﾚa Kammﾚni	Greece	0.791484765125236	0.109492541581423	0.00255102040816324	0.393069306930693	0.583168316831683	0.59009900990099	-0.852514801769278	-0.530525674880594	-0.938236071043611	2.2	2.25	2.25	2.23333333333333	moderate	moderate	moderate	moderate
Nisﾝs Xerｾ	Mikrｾ Nﾝsi	Greece	0.0675008425925929	0.0092592592592593	0	0.891089108910891	0.905940594059406	0	-0.976487507393052	-0.946131173893289	-1	2	2.25	1.5	1.91666666666667	moderate	moderate	low	low
Nikaria	Nisﾝda Nikouriﾟ	Greece	1.0702176094687	0.0795418706738633	0	0.676237623762376	0.716831683168317	0	-0.595972203532776	-0.518710507473733	-1	2.4	2.25	1.75	2.13333333333333	moderate	moderate	low	moderate
Kounoｷpia	Nisﾝs Kounoｷpoi	Greece	0.945869080820864	0.0316789561802387	0	0.595049504950495	0.394059405940594	0	-0.693756534507999	-0.822154899917766	-1	2.8	2.75	2.25	2.6	moderate	moderate	moderate	moderate
Strongyli		Greece	1.54796305893948	0.1716280746489	0.0206228956228957	0.389108910891089	0.57029702970297	0.7	-0.711059887607704	-0.263492289541788	-0.500492270516724	2.4	2.75	2.25	2.46666666666667	moderate	moderate	moderate	moderate
Dhrﾟgon	Nﾝsos Dhragonﾝsi	Greece	1.59897778999275	0.158035296132902	0.027027027027027	0.567326732673267	0.716831683168317	0.865346534653465	-0.617880432682048	-0.234947338550155	-0.306849847493307	2.8	2.75	2	2.51666666666667	moderate	moderate	moderate	moderate
Nisﾝda Christianﾝ	Nisis Hristiani	Greece	0.276054591712252	0.0376358570221217	0	0.566336633663366	0.632673267326733	0	-0.999607160589079	-0.985035490700134	-1	2.4	2.75	2.25	2.46666666666667	moderate	moderate	moderate	moderate
Andﾝkeros	Nﾝsos Andﾝkaros	Greece	0.0648489202676984	0.0175347306613131	0	0.375247524752475	0.674257425742574	0	-0.970255629594677	-0.883329371900379	-1	2.6	2.75	2.5	2.61666666666667	moderate	moderate	moderate	moderate
Saint Nikolo	Nisﾝs ?gios Nikｾlaos	Greece	1.50338054372049	0.105023918264056	0	0.353465346534653	0.369306930693069	0	-0.848144001696369	-0.665972634312645	-1	3	2.75	2.5	2.75	high	moderate	moderate	moderate
Nisﾝs Makrﾟ	Nisﾝda Makrﾟ	Greece	0.953247989191459	0.075794411163386	0	0.701980198019802	0.713861386138614	0	-0.728225149887094	-0.600087958243478	-1	3	2.75	3.25	3	high	moderate	high	high
Nisﾝs Eriniﾟ	Vrakhonisﾝdha Eriniﾟ	Greece	0.717880430735931	0.0817931144018101	0	0.733663366336634	0.846534653465347	0	-0.694271580834878	-0.475117270245876	-1	2.8	2.75	3	2.85	moderate	moderate	high	moderate
Saint Georgio	Nﾝsos ?yios Yeoryio	Greece	0.170269414310864	0.0461068858668065	0	0.201980198019802	0.60990099009901	0	-0.944801374227301	-0.740995103238896	-1	2.8	2.75	2.5	2.68333333333333	moderate	moderate	moderate	moderate
Nisﾝda Chondrｾ	Skrｾfa	Greece	0.503497344212412	0.0516909904561684	0	0.398019801980198	0.469306930693069	0	-0.913885810901291	-0.787440138100601	-1	2.8	3.25	3	3.01666666666667	moderate	high	high	high
Nisﾝs Platｾniso	Nisﾝs Prasso	Greece	0.241011454835178	0.0252833670679794	0	0.389108910891089	0.416831683168317	0	-0.945155346746281	-0.88049092668925	-1	3.2	3.25	2.5	2.98333333333333	high	high	moderate	moderate
Nisﾝs Skandﾝli	Nﾝsos Skandﾝlion	Greece	0.0793652746801874	0.0279450889678282	0	0.453465346534654	0.800990099009901	0	-0.99536357689662	-0.931956051064366	-1	3.4	3.5	3.25	3.38333333333333	high	high	high	high
Megalo Island	Nisﾝs Megﾟlo	Greece	1.71252189615431	0.171568929478023	0	0.302970297029703	0.443564356435644	0	-0.969076179125138	-0.764395787797904	-1	3.4	3.25	2.75	3.13333333333333	high	high	moderate	high
Nisos Spinalonga	Nisos Spinalonga	Greece	0.957052406581596	0.157779623477298	0.101286116983791	0.696039603960396	0.892079207920792	0.971287128712871	-0.538977984507714	0.0752171177014138	2.05518948209662	1.8	1.75	1.5	1.68333333333333	low	low	low	low
Aluk Avalleq	Aluk Avalleq	Greenland	0.0817218516653456	0.0064139275145595	0	0.0118811881188119	0.0188118811881188	0	-0.968030768252734	-0.960511204796174	-1	2.4	1.75	1.75	1.96666666666667	moderate	low	low	low
Geographical Society	Sociﾚtﾚ de Gﾚographie	Greenland	0.00918317157275005	0.000841042893187538	0	0.35049504950495	0.403960396039604	0	-0.998590358574113	-0.996719231880048	-1	1.6	1.25	2	1.61666666666667	low	low	moderate	low
Kuhn	Huhn	Greenland	0.00510223862928385	0.000623052959501602	0	0.253465346534653	0.225742574257426	0	-0.99900954006636	-0.997274657756465	-1	1.2	1.5	2	1.56666666666667	low	low	moderate	low
Mezzo	Otok Lopud	Croatia	0.0406367175925928	0.00462962962962965	0	0.798019801980198	0.833663366336634	0	-0.978984344070474	-0.967338567625842	-1	2.2	2.5	3	2.56666666666667	moderate	moderate	high	moderate
Lacroma	Otok Lokrum	Croatia	0.0406367175925928	0.00462962962962965	0	0.735643564356435	0.788118811881188	0	-0.98572095241268	-0.972950644072466	-1	2.8	3	3.25	3.01666666666667	moderate	high	high	high
Lundey	?ﾗerney	Iceland	0.433554397417785	0.0377346812010404	0.000892060660124927	0.00792079207920792	0.00099009900990099	0.0772277227722773	-0.984440098762725	-0.92755536578542	-0.985247979388853	2.6	2.5	2.25	2.45	moderate	moderate	moderate	moderate
		Iceland	0.219086543009546	0.019595732734419	0	0.838613861386139	0.841584158415842	0	-0.953510376895049	-0.910480235531705	-1	2.8	2.75	4	3.18333333333333	moderate	moderate	very high	high
Kjoey	Kjoey	Iceland	0.603881980379316	0.0548390693339969	0.00550035559100049	0.00099009900990099	0.00099009900990099	0.412871287128713	-0.908859649847117	-0.787842505459	-0.873169583809277	3.4	2.75	3.75	3.3	high	moderate	high	high
Skaley	Skaley	Iceland	0.777749725170378	0.0539475928507311	0.00822784651754727	0.00297029702970297	0	0.388118811881188	-0.951898694706522	-0.864936873886665	-0.845671314758836	2.4	2	3	2.46666666666667	moderate	moderate	high	moderate
Ellidhaey	Ellidhaey	Iceland	0.0991243111901886	0.00659790762639223	0.0021929824561403	0.0415841584158416	0.0128712871287129	0	-0.976419952389112	-0.968130771587607	-0.943817238603992	3	2.75	3.25	3	high	moderate	high	high
		Iceland	0.245051700143083	0.0298647920141301	0.00245945877924714	0	0	0.324752475247525	-0.997772207655264	-0.97065645153201	-0.970401196176154	2.8	3	2.75	2.85	moderate	high	moderate	moderate
Vestmannaeyjar	Westmanna	Iceland	0.750711179603757	0.067367513308137	0.0184355773853094	0.0178217821782178	0.0178217821782178	0.477227722772277	-0.890508554135696	-0.743685024232612	-0.578252901745096	2	2	2	2	moderate	moderate	moderate	moderate
Hris	Hr?｡sey	Iceland	1.00321493757625	0.0832188005136696	0.0183983484757013	0.00099009900990099	0	0.348514851485148	-0.893964051494486	-0.729402655081731	-0.609332962362187	1.8	1.75	2.25	1.93333333333333	low	low	moderate	low
Grﾝmsey	Grim	Iceland	0.501657132525064	0.0537569544850177	0.00233923866301933	0.00297029702970297	0.0188118811881188	0.201980198019802	-0.901342518880727	-0.763361484934915	-0.942652387256842	1.8	1.75	2.25	1.93333333333333	low	low	moderate	low
Flat	Flatey	Iceland	0.772509658281489	0.0609040521767591	0.0103875908890471	0.00792079207920792	0.00792079207920792	0.416831683168317	-0.966582045832324	-0.87192024083202	-0.820631884383552	1.6	1.75	2.5	1.95	low	low	moderate	low
Malm	Mﾟlmey	Iceland	0.429746878634399	0.0446722236505289	0.00301457612201661	0.0099009900990099	0.0198019801980198	0.307920792079208	-0.862774660451649	-0.750899426197749	-0.917322695438609	2.2	2.25	3.25	2.56666666666667	moderate	moderate	high	moderate
Pap	Papey	Iceland	0.640686252181681	0.0478804025713577	0.0103875908890471	0.0128712871287129	0.00099009900990099	0.521782178217822	-0.9153769293935	-0.826430420945274	-0.767756706839023	2.8	2.25	2.5	2.51666666666667	moderate	moderate	moderate	moderate
Grims		Iceland	0.255285554480367	0.0263809224891178	0	0.621782178217822	0.635643564356436	0	-0.846081115934879	-0.799419715646633	-1	2.4	2.25	2.75	2.46666666666667	moderate	moderate	moderate	moderate
Ilrango	Drangey	Iceland	0.115763770665218	0.0123480703033664	0.0014471780028944	0.0128712871287129	0.0346534653465347	0.425742574257426	-0.987106802340586	-0.958810277922464	-0.96889641833719	2.8	3.5	4	3.43333333333333	moderate	high	very high	high
Broddanesey		Iceland	0.00408040839416101	0.000364963503649673	0	0.223762376237624	0	0	-0.998314515437139	-0.997692587838726	-1	2.8	2.75	3.75	3.1	moderate	moderate	high	high
Iceland	Islande	Iceland	1.73929128449754	0.143038551048255	0.0291890511753875	0	0	0.302970297029703	-0.827684823727969	-0.549345780744568	-0.389420226701708	2.6	1.5	2	2.03333333333333	moderate	low	moderate	moderate
Caroni Islet	Caroni Islet	Mayotte	0.0690294439005438	0.0181041181041181	0	0.691089108910891	0.873267326732673	0	-0.99283091009532	-0.941634312800889	-1	3.6	3.75	2.5	3.28333333333333	high	high	moderate	high
Sardinia	Sardaigne	Italy	77.2142478715893	3.20180520617908	0.798006963047579	0.525742574257426	0.49009900990099	0.824752475247525	11.5881458061938	11.8619883988757	17.7324301651097	2.6	1.75	2.5	2.28333333333333	moderate	low	moderate	moderate
Asinara	Isola dell'Asinara	Italy	0.191492508196721	0.0163934426229508	0	0.946534653465347	0.939603960396039	0	-0.914955827641809	-0.892626146595097	-1	2.2	1.5	2	1.9	moderate	low	moderate	low
La Maddalena	?sole dei Carugi	Italy	20.957634081162	1.1044423498957	0.349665322799053	0.325742574257426	0.336633663366337	0.836633663366337	-0.837986725154591	0.00264944526112471	3.05313727239384	2.6	2	2.5	2.36666666666667	moderate	moderate	moderate	moderate
Stewart (Rakiura)	Stewart	New Zealand	69.6976427351641	2.27188725177896	0.205755857171254	0.896039603960396	0.934653465346535	0.79009900990099	4.87219626068934	5.61377643060044	3.14560590532386	2.4	1.75	1.5	1.88333333333333	moderate	low	low	low
Auckland	Auckland	New Zealand	33.7635234270485	0.91432742589439	0.166666666666667	0.971287128712871	0.967326732673267	0.961386138613861	10.7505506882663	4.31714029001049	3.66296702938853	2.6	1.75	1	1.78333333333333	moderate	low	low	low
Sicily	Sicile	Italy	69.1141612896297	3.86054315459889	0.753664080446875	0.131683168316832	0.167326732673267	0.620792079207921	8.05108334079766	12.9365241152463	15.8169614043666	1.8	1.5	1.5	1.6	low	low	low	low
Pantelleria	Pantelleria	Italy	0.191492508196721	0.0163934426229508	0	0.902970297029703	0.913861386138614	0	-0.917510083924026	-0.894211627136812	-1	1.6	2	2	1.86666666666667	low	moderate	moderate	low
San Pietro	San Pietro	Italy	2.34968115681818	0.115909090909091	0	0.978217821782178	0.968316831683168	0	0.508570870131956	-0.0912821805308843	-1	1.8	1.75	1.75	1.76666666666667	low	low	low	low
Ischia	Ischia	Italy	0.0207982344827586	0.00344827586206897	0	0.61980198019802	0.807920792079208	0	-0.985234193547527	-0.971606511092367	-1	1.8	1.75	2.25	1.93333333333333	low	low	moderate	low
Adams	Adams	New Zealand	0.0440270175596759	0.00495439519829765	0	0.503960396039604	0.598019801980198	0	-0.97794182252461	-0.965584003999543	-1	2	1.75	1.5	1.75	moderate	low	low	low
Vulcano	Isola di Vulcano	Italy	0.0245182395833332	0.0104166666666666	0	0.631683168316832	0.863366336633663	0	-0.990542796257864	-0.936306831709944	-1	2	2.5	1.75	2.08333333333333	moderate	moderate	low	moderate
Favignana	Favignana	Italy	0.0268459201970431	0.000985221674876802	0	0.662376237623762	0.382178217821782	0	-0.990316211853476	-0.994169588777844	-1	2.4	2.25	1.5	2.05	moderate	moderate	low	moderate
Giglio	Giglio	Italy	7.31396911966986	0.219386364532078	0.118925853741175	0.669306930693069	0.456435643564357	0.84950495049505	1.54916962503801	0.276720545770573	2.32841045323957	2.6	1.75	1.5	1.95	moderate	low	low	low
Stromboli	Stromboli	Italy	0.12216236131934	0.0129935032483758	0	0.674257425742574	0.734653465346535	0	-0.980124427861839	-0.947855422032262	-1	1.8	2.5	2	2.1	low	moderate	moderate	moderate
Capri	Capri	Italy	1.64841799446495	0.0851783517835179	0	0.937623762376238	0.915841584158416	0	0.020693540311521	-0.343903232190839	-1	2.2	2.5	3	2.56666666666667	moderate	moderate	high	moderate
Pianosa	Pianosa	Italy	0.143430329545455	0.0113636363636364	0.0113636363636364	0.888118811881188	0.89009900990099	0.991089108910891	-0.913127972883825	-0.913407911572178	-0.638570454791852	2.2	2.25	2.25	2.23333333333333	moderate	moderate	moderate	moderate
Montecristo	Montﾚcristo	Italy	0.0268459201970431	0.000985221674876802	0	0.700990099009901	0.473267326732673	0	-0.98033340405229	-0.991762508392442	-1	2	2	2	2	moderate	moderate	moderate	moderate
Codfish	Codfish	New Zealand	3.91244888480235	0.129504415630008	0	0.893069306930693	0.83960396039604	0	0.622141371430106	-0.179742812025526	-1	2	2.25	2	2.08333333333333	moderate	moderate	moderate	moderate
		Italy	1.6422055	0.0833333333333334	0	0.981188118811881	0.98019801980198	0	-0.331347037450061	-0.476825429951934	-1	2.6	2.75	2	2.45	moderate	moderate	moderate	moderate
		Italy	0.0190620704225358	0.00176056338028174	0	0.579207920792079	0.610891089108911	0	-0.984825893541371	-0.984670977662192	-1	1.6	1.75	1.75	1.7	low	low	low	low
Big South Cape	Taukiepal	New Zealand	1.05548556405014	0.0573976798596329	0	0.792079207920792	0.767326732673267	0	-0.406517425103048	-0.578199935643936	-1	2.2	2.25	1.75	2.06666666666667	moderate	moderate	low	moderate
Enderby		New Zealand	4.71243446387458	0.0612832053634685	0.0370370370370371	0.953465346534653	0.834653465346535	0.973267326732673	0.945512451262569	-0.612649772808024	0.0779984968081801	2.4	2.25	2	2.21666666666667	moderate	moderate	moderate	moderate
Scoglio Mangiabarche		Italy	12.2798273847081	0.280350571048246	0.0325150732127477	0.97029702970297	0.958415841584158	0.945544554455445	4.74037968296083	0.882723928810471	-0.026007854385547	1.8	1.75	2	1.85	low	low	moderate	low
Chalky		New Zealand	0.129747258142727	0.032633283076456	0	0.591089108910891	0.824752475247525	0	-0.94066334288701	-0.783179579606525	-1	2.8	2.75	2.75	2.76666666666667	moderate	moderate	moderate	moderate
Rose	Boat Island	New Zealand	0.00220802188868062	0.000625390869293363	0	0.0336633663366337	0.185148514851485	0	-0.999153971837533	-0.996188421877769	-1	2.8	2.75	2.5	2.68333333333333	moderate	moderate	moderate	moderate
Malta	Malte	Malta	10.3552302426157	0.372805059717048	0.0999490170036421	0.728712871287129	0.628712871287129	0.816831683168317	3.10342708131145	1.30972362999247	1.88164376061278	2	1.75	1.25	1.66666666666667	moderate	low	low	low
Gozo	Gozo	Malta	0.189312137254902	0.0196078431372549	0	0.901980198019802	0.91980198019802	0	-0.942267026723183	-0.893089062326959	-1	1.8	1.75	1.75	1.76666666666667	low	low	low	low
Tavira	Ilha de Tavira	Portugal	0.929338126141484	0.0782586720721315	0	0.810891089108911	0.873267326732673	0	-0.539905067844694	-0.459523436915216	-1	2.6	2.25	2	2.28333333333333	moderate	moderate	moderate	moderate
Ilha da Culatra		Portugal	7.94373046549137	0.536444411146	0.0113636363636364	0.873267326732673	0.949504950495049	0.782178217821782	0.486836216691017	1.3051271179342	-0.724586236538365	2.6	2.5	2	2.36666666666667	moderate	moderate	moderate	moderate
Ilha da Barreta		Portugal	0.111085915254237	0.0169491525423728	0	0.892079207920792	0.925742574257426	0	-0.960219481294428	-0.900052055521481	-1	2.6	2.25	1.75	2.2	moderate	moderate	low	moderate
Berlenga Grande	Berlenga Grande	Portugal	0.111085915254237	0.0169491525423728	0	0.836633663366337	0.900990099009901	0	-0.95499373338535	-0.893849386005107	-1	3.2	2.75	3	2.98333333333333	high	moderate	high	moderate
Jalta Island	Ile Galite	Tunisia	1.2721465	0.1	0	0.957425742574257	0.981188118811881	0	-0.20408056073669	-0.225830938793066	-1	2.2	2.5	2.75	2.48333333333333	moderate	moderate	moderate	moderate
Rugen	Rｳggen	Germany	32.5448297880229	1.40328645955034	0.502612913733327	0.0108910891089109	0	0.481188118811881	3.65912751699092	4.29085520298246	10.4487433479868	2.2	1.5	1.75	1.81666666666667	moderate	low	low	low
Fehmarn	Fehmarn	Germany	6.43136207329608	0.395098810635612	0.136740997693494	0	0	0.401980198019802	-0.925122810883486	-0.562008523827051	0.742599577276158	1.6	1.5	1.25	1.45	low	low	low	low
Fohr	Fr	Germany	8.27218347614429	0.435108215247832	0.191104753865573	0.0198019801980198	0.00198019801980198	0.386138613861386	-0.934744912535181	-0.601076781836888	1.22558252021561	1.4	1.75	1.25	1.46666666666667	low	low	low	low
Pellworm	Pellworm	Germany	2.17978116043891	0.21727180531003	0.0717654996773654	0.0277227722772277	0.0366336633663366	0.597029702970297	-0.777934785170823	-0.306087986609343	0.510923441946225	1.4	2	1.75	1.71666666666667	low	moderate	low	low
Poel	Poel	Germany	1.92948458675914	0.191438906841785	0.0293058676444174	0	0	0.152475247524752	-0.952027324382928	-0.692722105711826	-0.554839512228106	1.8	1.75	1.25	1.6	low	low	low	low
Borkum	Borkum	Germany	1.9986080403142	0.282153542513469	0.0449618550351091	0	0	0.211881188118812	-0.976187633289138	-0.68367208076896	-0.423944783015894	1.8	2	1.5	1.76666666666667	low	moderate	low	low
Amrum	Amrum	Germany	3.75594117491778	0.299916544161087	0.0199613638781824	0	0	0.0742574257425742	-0.383497782348665	0.20879725555414	-0.530688951688145	1.6	2	1.25	1.61666666666667	low	moderate	low	low
Norderney	Norderney	Germany	3.57089520219504	0.516986688323144	0.0103610304654931	0.00891089108910891	0.19009900990099	0.141584158415842	-0.416829107136732	1.07855054680973	-0.756687176086607	2.2	2.25	2	2.15	moderate	moderate	moderate	moderate
Ummanz	Ummanz	Germany	1.71191075129624	0.127117472484295	0.0223850095609073	0	0	0.117821782178218	-0.930511077478103	-0.740847522058427	-0.619118256386341	2.2	2	2.5	2.23333333333333	moderate	moderate	moderate	moderate
Fischerhaken	Hadensee	Germany	3.10231841611987	0.403146091150302	0.000892060660124927	0.30990099009901	0.653465346534653	0.0376237623762376	-0.412257750463498	0.742607171091023	-0.978318937970081	2.6	2	2	2.2	moderate	moderate	moderate	moderate
Langeoog	Langeoog	Germany	7.46423059187974	0.304717476812382	0.0180478627114001	0.0445544554455446	0	0.0475247524752475	-0.125011891010728	0.0421519555064899	-0.607482439162418	2.2	2.25	1.75	2.06666666666667	moderate	moderate	low	moderate
Spiekeroog	Speikeroog	Germany	1.95881116726254	0.255832527311376	0.00317516568295595	0	0	0	-0.717454701618606	-0.0318739318091677	-0.927548384019452	2.2	2.25	1.5	1.98333333333333	moderate	moderate	low	low
Juist	Juist	Germany	7.5592582621592	0.355479088541914	0.0115373353878603	0.00297029702970297	0	0.0188118811881188	-0.433220958742322	-0.0223812724530401	-0.77373414026726	2.4	2.25	2.25	2.3	moderate	moderate	moderate	moderate
Insel Wangerooge		Germany	1.28674988711374	0.118662876740452	0.00578243649327492	0	0	0.0722772277227723	-0.937924780092372	-0.736823686723623	-0.897600019686236	2.4	2.25	1.5	2.05	moderate	moderate	low	moderate
Hallig Hooge	Hooge	Germany	0.824736590079329	0.140281259943548	0.00889976706316453	0.0257425742574257	0.165346534653465	0.522772277227723	-0.909529545476345	-0.535515199705916	-0.809392336705457	2.2	2.25	2	2.15	moderate	moderate	moderate	moderate
Insel Baltrum		Germany	1.98006537269764	0.239134488804175	0.0231669779100302	0	0	0.167326732673267	-0.804924051897949	-0.248639084787839	-0.516017012763451	2.2	2.25	2	2.15	moderate	moderate	moderate	moderate
Gro? Kirr		Germany	2.10279192747754	0.257043369654504	0.048563015424688	0	0	0.0673267326732673	-0.975770412208462	-0.716487201380921	-0.382604124322745	2.6	2	2	2.2	moderate	moderate	moderate	moderate
Pagensand		Germany	1.26353381074009	0.0686255634281811	0.017908105022831	0.295049504950495	0.19009900990099	0.694059405940594	-0.389259918241916	-0.531558978793547	-0.459393531304389	2.2	2.5	1.75	2.15	moderate	moderate	low	moderate
Neuwerk	Neuwerk (zu Hamburg)	Germany	0.0330032242739998	0.00429601498166222	0	0.144554455445545	0.313861386138614	0	-0.995573165479008	-0.984309135242432	-1	2.2	2.75	2.25	2.4	moderate	moderate	moderate	moderate
Apelland Grode	Gre-Appelland	Germany	0.0561985361554294	0.00968678773619581	0	0.523762376237624	0.663366336633663	0	-0.963036994004926	-0.923156628453323	-1	2.6	2.75	2.5	2.61666666666667	moderate	moderate	moderate	moderate
Koos		Germany	23.786915	0.333333333333333	0	1	0.991089108910891	0	12.2284669752872	1.43644807790015	-1	2.6	2.5	2.25	2.45	moderate	moderate	moderate	moderate
Vilm		Germany	8.75139801739763	0.272997479151881	0.0429552753526293	0.0930693069306931	0	0.200990099009901	-0.938710718094989	-0.763823644932931	-0.513339729852713	2.8	2.5	2.75	2.68333333333333	moderate	moderate	moderate	moderate
		Germany	0.0433302726874223	0.00472149898789065	0	0.0297029702970297	0.0524752475247525	0	-0.972268304895776	-0.963040826277796	-1	1.8	1.5	1	1.43333333333333	low	low	low	low
Sjaelland	Sjaelland	Denmark	48.1368441832332	2.1506035353945	0.71579972692014	0.0366336633663366	0	0.465346534653465	5.52211289811343	6.89359945229623	15.0983501915604	2.2	1.5	1.25	1.65	moderate	low	low	low
Fyn	Fyn	Denmark	45.2329936424317	1.91848528898639	0.509572467009494	0.0267326732673267	0.00099009900990099	0.365346534653465	6.89646018087689	6.96831173619359	11.1526315781488	2	1.5	1.5	1.66666666666667	moderate	low	low	low
Lolland	Lolland	Denmark	37.019258573339	1.4185171723773	0.553390583242099	0.201980198019802	0.0257425742574257	0.655445544554455	7.08997869208854	5.57394547144621	12.9018329217456	2	1.5	1	1.5	moderate	low	low	low
Als	Kegn?ｪs	Denmark	7.66116519388294	0.643564371045328	0.163216689993339	0	0	0.0722772277227723	0.540279528558107	1.8636303043053	3.02182369288363	2	1.5	1.75	1.75	moderate	low	low	low
Langeland	Lang?ｩ	Denmark	14.0064011056338	0.710266625542671	0.31401034078699	0	0	0.436633663366337	1.93901349106613	2.22704794034025	6.81448662449856	1.8	1.5	1.25	1.51666666666667	low	low	low	low
Mon	Mon	Denmark	14.7016306159748	0.782423184806914	0.382283127938026	0	0	0.499009900990099	0.874392719593675	1.78785545297569	7.47737041394369	2	1.5	1	1.5	moderate	low	low	low
Samso	Sams?ｩ	Denmark	6.17058212388282	0.484322525352569	0.258977378617563	0	0	0.587128712871287	-0.0272790452249369	0.91392347749486	5.03211539815117	1.8	1.5	1.5	1.6	low	low	low	low
Aero	Lilleo	Denmark	2.85079761460989	0.255143601370111	0.04675923541013	0	0	0.141584158415842	-0.407004708904249	0.154302817330351	0.161306031356238	2	1.5	1.5	1.66666666666667	moderate	low	low	low
Tasinge	Taasing	Denmark	2.57475060154836	0.221027594706349	0.0334092730403035	0	0	0.0613861386138614	-0.574935335109037	-0.106651237519601	-0.213466672045952	1.8	1.5	1.25	1.51666666666667	low	low	low	low
Fano	Fan?ｩ	Denmark	6.62075120494186	0.281262355844421	0.103124610923008	0.00495049504950495	0	0.397029702970297	0.0854248817670182	0.132946353363614	1.42388360129507	1.6	1.75	1	1.45	low	low	low	low
Feio	Fei・Denmark	1.97793045123675	0.163607450562985	0.0349316837923831	0.00891089108910891	0.0158415841584158	0.493069306930693	-0.554902368025301	-0.230866100399275	-0.116503382547683	2.4	2	1.5	1.96666666666667	moderate	moderate	low	low
Saltholm	Saltholm	Denmark	0.38254970984992	0.0251416052895383	0.000892060660124927	0	0	0.0415841584158416	-0.864638835970119	-0.852606056744256	-0.974946210999523	2.4	2	1.75	2.05	moderate	moderate	low	moderate
Ovro	Oro	Denmark	2.37390654994523	0.170708885851448	0.0268071383690649	0	0	0.140594059405941	-0.683130410817595	-0.377981869490877	-0.399189742888394	2	2	1.5	1.83333333333333	moderate	moderate	low	low
Sejro	Seiro	Denmark	2.44722504611494	0.266280181253222	0.00884289970604557	0	0	0.0376237623762376	-0.567555537358297	0.112556475839805	-0.788514323965607	2.2	2	1.75	1.98333333333333	moderate	moderate	low	low
Endelave	Endelave	Denmark	0.983998880252838	0.0941610171122465	0.00317516568295595	0	0	0.0297029702970297	-0.827119019252501	-0.607686783790352	-0.92416439610233	2	2	2	2	moderate	moderate	moderate	moderate
Bogo	Far?ｩ	Denmark	8.00681479644444	0.309670743260397	0.113939641300414	0.00099009900990099	0	0.251485148514852	-0.433792804545933	-0.172333042872956	1.20447516856344	2.2	2	1.5	1.9	moderate	moderate	low	low
Faemo	Femo	Denmark	2.33307290877455	0.196119174736947	0.0233723254245534	0.00198019801980198	0	0.25049504950495	-0.699970983248335	-0.29826522760729	-0.480669852962632	1.8	2	1.75	1.85	low	moderate	low	low
Mandｰ	Manｰ	Denmark	1.4567034655441	0.165472511028307	0.0097349603661705	0.00792079207920792	0.00792079207920792	0.110891089108911	-0.835292779626112	-0.443951609134214	-0.790038616135959	1.8	2.25	1.5	1.85	low	moderate	low	low
Alrｰ		Denmark	0.433014682376249	0.0524512952806193	0.0159680248206235	0.105940594059406	0.14950495049505	0.691089108910891	-0.866004204211747	-0.711966603982347	-0.565233643422963	2.2	2	2	2.06666666666667	moderate	moderate	moderate	moderate
Thurｰ	Tur・Denmark	2.17922997776659	0.149494573129088	0.0330510925804965	0	0	0.281188118811881	-0.906226973415701	-0.686428039638222	-0.429988453141439	2.4	2	1.75	2.05	moderate	moderate	low	moderate
Agersｰ	Aggersｰ	Denmark	0.156706073325729	0.0162021070738652	0.0014471780028944	0.0168316831683168	0.0465346534653465	0.410891089108911	-0.918878737157057	-0.885641729183818	-0.955614012138205	2.6	2	1.75	2.11666666666667	moderate	moderate	low	moderate
Sandholm		Denmark	1.08223652083536	0.125594754561153	0.0075419779100302	0	0	0.126732673267327	-0.835285809919492	-0.512111630944337	-0.825754032584487	2.6	2	1.5	2.03333333333333	moderate	moderate	low	moderate
Avernakｰ	Avernak?ｩ	Denmark	1.68398200002616	0.124710850644932	0.0252107794641112	0.00792079207920792	0	0.320792079207921	-0.862954425469472	-0.643037310532743	-0.496107760316215	2.2	2	2	2.06666666666667	moderate	moderate	moderate	moderate
Lyｰ	Ly?ｩ	Denmark	1.71863892173915	0.128848920354135	0.0359122823082881	0.0544554455445545	0.00099009900990099	0.584158415841584	-0.824080048247285	-0.587534043588095	-0.243084872802482	2.6	2	2	2.2	moderate	moderate	moderate	moderate
Baag・Bﾕgｰ	Denmark	1.45725401639068	0.196489290899993	0.0482445543775855	0	0	0.245544554455446	-0.945517582838796	-0.615171570282078	-0.194592951673063	2.2	2	2.25	2.15	moderate	moderate	moderate	moderate
Aar・?rｰ	Denmark	2.68947143525511	0.287592376454199	0.00317516568295595	0.00297029702970297	0.0366336633663366	0.0198019801980198	-0.596896900660996	0.108862258549403	-0.926902500419701	2.4	2	2.25	2.21666666666667	moderate	moderate	moderate	moderate
Nyord		Denmark	2.48197857039268	0.236729094295546	0.0134128354971178	0.0346534653465346	0.0465346534653465	0.273267326732673	-0.642255128546149	-0.10448755630214	-0.693995233900273	2.2	2	1.75	1.98333333333333	moderate	moderate	low	low
Drejｰ	Drej?ｩ	Denmark	1.61317622322032	0.236226416467916	0.0193066837923831	0	0.00198019801980198	0.157425742574257	-0.735264901822138	-0.0479944557876199	-0.546101955998856	2.6	2	2	2.2	moderate	moderate	moderate	moderate
Omｰ	Om?ｩ	Denmark	1.72886538549853	0.175244287621603	0.00936634655015389	0	0	0.0831683168316832	-0.898375893167497	-0.572006937551094	-0.826371898283475	2.2	2	1.5	1.9	moderate	moderate	low	low
Strynｰ	Stryn?ｩ	Denmark	1.51225468182429	0.148990200760164	0.0162407933613242	0.0198019801980198	0.0277227722772277	0.332673267326733	-0.872939407195792	-0.56685157186487	-0.672986174489001	2	2	1.75	1.91666666666667	moderate	moderate	low	low
Enｰ	Lungshave	Denmark	0.521050581610242	0.063128056576242	0	0	0.00396039603960396	0	-0.944525700235391	-0.794002231157709	-1	2.6	2	1.5	2.03333333333333	moderate	moderate	low	moderate
Fｵnｰ	F?ｪn?ｩ	Denmark	0.19482476302115	0.0159853464607912	0.000892060660124927	0.00198019801980198	0.00297029702970297	0.253465346534654	-0.917625400386143	-0.897779385357498	-0.973891963837478	2	2	2.25	2.08333333333333	moderate	moderate	moderate	moderate
Tunｰ	Tun?ｩ	Denmark	3.52460141143718	0.357489593060279	0.0195747159396827	0.0099009900990099	0.0198019801980198	0.173267326732673	-0.653031116524265	0.122799296630833	-0.591138106033303	2.2	2	2	2.06666666666667	moderate	moderate	moderate	moderate
		Denmark	0.171182152339123	0.0150127853981197	0.000892060660124927	0.00198019801980198	0	0.192079207920792	-0.916730617793421	-0.897204204029205	-0.973031042278117	2.4	2	2	2.13333333333333	moderate	moderate	moderate	moderate
綯elholm	綯elｰ Holm	Denmark	1.74781416263496	0.150271193910109	0.0275384154532159	0	0	0.149504950495049	-0.837181698515441	-0.540569245687479	-0.432100166260757	2.4	2.25	2.5	2.38333333333333	moderate	moderate	moderate	moderate
Askｰ		Denmark	0.362822631157055	0.0145010254114338	0.00228310502283102	0.153465346534654	0.0168316831683168	0.476237623762376	-0.868374359049399	-0.913945550430438	-0.935506820886927	2.2	2.25	1.75	2.06666666666667	moderate	moderate	low	moderate
		Denmark	0.388497455171111	0.0138300076951294	0.00317516568295595	0.155445544554455	0	0.575247524752475	-0.896507906848443	-0.929406207336358	-0.916495289751843	3	2.5	2	2.5	high	moderate	moderate	moderate
Barsｰ	Bars?ｩ	Denmark	0.539775320651576	0.0399182228224358	0.00233923866301933	0	0	0.115841584158416	-0.97453733589822	-0.912430075540421	-0.958789224245737	2.2	2.75	2.5	2.48333333333333	moderate	moderate	moderate	moderate
Skaar・Skarｰ	Denmark	1.64756670674169	0.356882830987886	0.00433525849038052	0.095049504950495	0.651485148514851	0.211881188118812	-0.673593110909471	0.576645986585532	-0.893537935870222	2.8	2.5	2.5	2.6	moderate	moderate	moderate	moderate
Nekselｰ	Nexel・Denmark	1.00034164600305	0.076759084855113	0.00870207071745477	0	0	0.19009900990099	-0.952293796293956	-0.830712943970875	-0.846306703383101	2.6	2.5	2.25	2.45	moderate	moderate	moderate	moderate
Taro	T?ｪr?ｩ	Denmark	0.427750724816602	0.0341378212350648	0.000892060660124927	0	0	0.0366336633663366	-0.979853389920369	-0.925167878763352	-0.984290102378687	2.8	2.5	2	2.43333333333333	moderate	moderate	moderate	moderate
Centre	Raratonga	New Zealand	0.0279038728323702	0.0057803468208093	0	0.707920792079208	0.812871287128713	0	-0.994490981609824	-0.974506615935057	-1	2.6	3	3	2.86666666666667	moderate	high	high	moderate
		Denmark	0.515928140483556	0.0229000320149237	0.00317516568295595	0.0712871287128713	0	0.368316831683168	-0.885660954270159	-0.893144633882927	-0.919976930610825	2.8	2.5	2	2.43333333333333	moderate	moderate	moderate	moderate
Brandsｰ	Brands?ｩ	Denmark	0.179214729774105	0.0295458655692397	0	0	0.0425742574257426	0	-0.950416581500721	-0.846374790595302	-1	2.4	2.5	3	2.63333333333333	moderate	moderate	high	moderate
Vigelsｰ	Viggels・Denmark	0.0943584623879171	0.00685645948632641	0.000892060660124927	0.00792079207920792	0	0.393069306930693	-0.963959101099152	-0.958275945886327	-0.974498869493976	2.6	2.5	2.5	2.53333333333333	moderate	moderate	moderate	moderate
Eskilds・Eskilsｰ	Denmark	0.410363550410036	0.0245146046969106	0.0116076195422005	0.0316831683168317	0.00099009900990099	0.613861386138614	-0.845428586144482	-0.851830772991931	-0.669244595843944	2.8	2.5	2	2.43333333333333	moderate	moderate	moderate	moderate
Veir・Vejrｰ	Denmark	0.608891139897043	0.0617325272106087	0	0.288118811881188	0.301980198019802	0	-0.77530176581597	-0.630592809563684	-1	2.6	2.5	2	2.36666666666667	moderate	moderate	moderate	moderate
Siｰ	Fugleｰ	Denmark	0.0368232790262174	0.00187265917602997	0.00187265917602997	0.737623762376237	0.700990099009901	0.945544554455445	-0.983076760641011	-0.987527881620467	-0.944124722984384	2.8	2.5	2.25	2.51666666666667	moderate	moderate	moderate	moderate
Dybsｰ		Denmark	0.693883124203794	0.0442848784484384	0.00572618609111919	0.00099009900990099	0	0.318811881188119	-0.965809157464345	-0.900762674200179	-0.898097785881652	2.4	2.5	2	2.3	moderate	moderate	moderate	moderate
Birkholm		Denmark	0.478044694951161	0.0345772412425144	0.00968266923335981	0.00792079207920792	0	0.558415841584158	-0.957230985698538	-0.896348713595666	-0.802181621212752	2.8	2.5	2.5	2.6	moderate	moderate	moderate	moderate
Eneh	Enehｰje ﾏ	Denmark	0.47016145422141	0.0256227882533554	0.00317516568295595	0.0108910891089109	0.00792079207920792	0.3	-0.8782544506938	-0.871007655876071	-0.917041443640385	2.8	2.5	2	2.43333333333333	moderate	moderate	moderate	moderate
Langli	Langlidbjerge	Denmark	0.521156187075033	0.0675169214629081	0.000892060660124927	0.00792079207920792	0.0148514851485149	0.0574257425742574	-0.820597250881766	-0.609453997921575	-0.975105192057918	2.8	2.75	2	2.51666666666667	moderate	moderate	moderate	moderate
Romsｰ		Denmark	1.15884831658017	0.0884722746630048	0.0237780348779534	0	0	0.386138613861386	-0.990022416678688	-0.9153476963886	-0.717418186653016	2.6	2.5	2.25	2.45	moderate	moderate	moderate	moderate
Hesselｰ	Hessel?ｩ	Denmark	3.70733194967612	0.115971519136731	0.0432562636243159	0.0742574257425743	0	0.533663366336634	-0.933304772993204	-0.841034215569928	-0.390339219947714	2.6	2.5	2.25	2.45	moderate	moderate	moderate	moderate
Farｰ		Denmark	0.312773883855617	0.0270216227547126	0.0021929824561403	0.0108910891089109	0.0128712871287129	0	-0.928398449303988	-0.871901671289255	-0.94431422471715	1.6	1.5	1	1.36666666666667	low	low	low	low
Hjｵlm	Hjelm	Denmark	0.389539343545984	0.0434601728974815	0	0	0.00099009900990099	0	-0.997243007141072	-0.962207805790443	-1	2.6	3.5	2.25	2.78333333333333	moderate	high	moderate	moderate
Svｵrm		Denmark	0.0936603226950341	0.00354609929078009	0	0.85940594059406	0.773267326732673	0	-0.955970297762589	-0.976120389926942	-1	2.8	2.5	2.5	2.6	moderate	moderate	moderate	moderate
Store Svelmｰ	Korshavn	Denmark	0.0892121362317377	0.0161591188062258	0	0.00792079207920792	0.0930693069306931	0	-0.953755813733621	-0.885870265818761	-1	2.4	2	2	2.13333333333333	moderate	moderate	moderate	moderate
Strynｰ Kalv	Stryn?ｩ Kalv	Denmark	0.143106743118464	0.00791575753920727	0.000892060660124927	0.0702970297029703	0.00891089108910891	0.361386138613861	-0.920566889928658	-0.942194915621073	-0.972194580420181	2.6	2.5	2.25	2.45	moderate	moderate	moderate	moderate
Rommerholm	Vejl?ｩ	Denmark	0.274684253860805	0.0214551435911382	0.00317516568295595	0.0207920792079208	0.00792079207920792	0.554455445544554	-0.969134909763777	-0.928121786467636	-0.931617504979415	2.8	2.5	2	2.43333333333333	moderate	moderate	moderate	moderate
Sprogｰ		Denmark	1.25539479941386	0.108267790983746	0.00852257642593524	0.0128712871287129	0.00792079207920792	0.243564356435644	-0.961637978905791	-0.80782622409006	-0.864211406167537	3.2	2.5	2.25	2.65	high	moderate	moderate	moderate
		Denmark	0.457277442078	0.0292051729908475	0.000892060660124927	0	0	0.00891089108910891	-0.95522449521811	-0.908511427059254	-0.981390331229319	3	3	2.75	2.91666666666667	high	high	moderate	moderate
Mejlｰ	Bogｰ	Denmark	0.72993802968016	0.068073893749295	0.000892060660124927	0	0	0.0257425742574257	-0.919597182988214	-0.774146157325786	-0.980876328885671	3	2.5	2.5	2.66666666666667	high	moderate	moderate	moderate
		Denmark	0.399776333257934	0.03374685999146	0.000892060660124927	0	0	0.0316831683168317	-0.992798392109	-0.953712024635072	-0.987423271818697	3	3	2.5	2.83333333333333	high	high	moderate	moderate
		Denmark	0.0409878256821664	0.00555218659777978	0	0.00594059405940594	0.0782178217821782	0	-0.999987701689663	-0.998966903557927	-1	1.4	1.5	1	1.3	low	low	low	low
Gavnｰ	Gavn?ｩ	Denmark	1.32912449271748	0.0615523126301451	0.0169665335273721	0.00297029702970297	0	0.349504950495049	-0.806872885888447	-0.766238587348713	-0.612196891557017	1.4	1.5	1	1.3	low	low	low	low
Ejlinge		Denmark	0.392365731179833	0.0421954446452651	0.00308504311626523	0.0108910891089109	0.0227722772277228	0.116831683168317	-0.856186387278673	-0.748338229756635	-0.912646153241869	3.6	3	2.75	3.11666666666667	high	high	moderate	high
Storeholm		Denmark	0.0369023434297794	0.00332896099638758	0	0.100990099009901	0.0910891089108911	0	-0.999475692822591	-0.995933148667571	-1	3.4	3	2.5	2.96666666666667	high	high	moderate	moderate
		Denmark	0.0956220580529319	0.00672118889625817	0	0.0514851485148515	0.0277227722772277	0	-0.960902789593618	-0.957717652688893	-1	3.4	3	2.5	2.96666666666667	high	high	moderate	moderate
Vogterholm		Denmark	0.0934140361642513	0.00609579802696481	0	0.0900990099009901	0.0396039603960396	0	-0.969490244349723	-0.965632269728019	-1	3.2	3	2.5	2.9	high	high	moderate	moderate
Kuddeholm	Barneholm	Denmark	0.205960144497584	0.0102624646936315	0	0.300990099009901	0.145544554455446	0	-0.935839500661812	-0.94346061992448	-1	3.4	3	2.5	2.96666666666667	high	high	moderate	moderate
Suderｰ	Suder?ｩ	Denmark	0.0341561807150076	0.00223366550367177	0	0.179207920792079	0.0811881188118812	0	-0.984747153919933	-0.985330617475847	-1	3.6	3	2.5	3.03333333333333	high	high	moderate	high
		Denmark	0.0121463477016349	0.00237361719042595	0	0.00099009900990099	0.0178217821782178	0	-0.992150235662942	-0.981331280235767	-1	2.6	2	2.25	2.28333333333333	moderate	moderate	moderate	moderate
		Denmark	0.575284314656772	0.0365304934595725	0.0101123414675529	0	0	0.451485148514852	-0.993513174151368	-0.960130917543543	-0.872081252314766	3.2	3	2.75	2.98333333333333	high	high	moderate	moderate
Belle-Ile	Belle-Ile-en-Mer	France	0.422009008783437	0.0373566803721955	0.0092592592592593	0.715841584158416	0.723762376237624	0.93960396039604	-0.724594593583937	-0.704783635312679	-0.700370772234745	2.2	1.75	1.5	1.81666666666667	moderate	low	low	low
Ouessant	Ushant	France	0.0268459201970431	0.000985221674876802	0	0.679207920792079	0.362376237623762	0	-0.991628470870243	-0.99456938620536	-1	2.6	2.5	2	2.36666666666667	moderate	moderate	moderate	moderate
Groix	Ile de Groix	France	5.67254013465433	0.378864065067312	0.0379145065397474	0.144554455445545	0.140594059405941	0.420792079207921	-0.946922067850555	-0.622476632601436	-0.540656469702779	2.2	2.25	2	2.15	moderate	moderate	moderate	moderate
Ile Hoﾙdic	Hoﾙdic	France	0.165007013090677	0.0207535121328225	0.0092592592592593	0.836633663366337	0.868316831683168	0.964356435643564	-0.975377204970387	-0.920153108151671	-0.787054078975347	2.8	2.75	2.5	2.68333333333333	moderate	moderate	moderate	moderate
Ile de Brﾚhat		France	0.037690788235294	0.0117647058823529	0.0117647058823529	0.773267326732673	0.918811881188119	0.998019801980198	-0.988654340542402	-0.936259315911321	-0.68171965175801	2.8	2.75	2.5	2.68333333333333	moderate	moderate	moderate	moderate
Ile Grande		France	0.299744331674247	0.0251008324036729	0.0232558139534884	0.818811881188119	0.81980198019802	0.964356435643564	-0.846612751080809	-0.823826771174864	-0.28862959244265	2.8	2.75	2.75	2.76666666666667	moderate	moderate	moderate	moderate
Ile de Kerner		France	0.14695722713075	0.012771830852461	0.00308504311626523	0.541584158415842	0.611881188118812	0.700990099009901	-0.929396317886209	-0.913076413510011	-0.906999901575261	3.2	3.25	3	3.15	high	high	high	high
Ulva		New Zealand	8.73573377775812	0.367528834338683	0	0.93960396039604	0.952475247524752	0	1.41044296467629	0.908484900019841	-1	2.6	3	2.25	2.61666666666667	moderate	high	moderate	moderate
		France	6.37236612810073	0.528335478682462	0.0392284750044106	0	0.00891089108910891	0.177227722772277	-0.999999857287345	-0.999046501072047	-0.976232895194291	3	2.75	2.75	2.83333333333333	high	moderate	moderate	moderate
		France	0.445750799403185	0.0441293628351217	0.000892060660124927	0.0336633663366337	0.0376237623762376	0.105940594059406	-0.940351153598098	-0.839006718229308	-0.97999519899064	2.6	2.75	2.5	2.61666666666667	moderate	moderate	moderate	moderate
Corsica	Corse	France	154.308232069002	4.86598689920287	0.845251150833235	0.504950495049505	0.193069306930693	0.467326732673267	21.0500464964629	17.329860275777	18.2452822980164	2.2	1.75	2	1.98333333333333	moderate	low	moderate	low
Oleron	Olﾚron	France	5.19337854033057	0.497475988845601	0.058359373150437	0	0.0178217821782178	0.27029702970297	-0.943675138179395	-0.467267969859036	-0.268386446618596	1.6	1.75	1.25	1.53333333333333	low	low	low	low
Ile de Re	Rﾚ	France	2.7510193026204	0.238647706268155	0.0731283422459893	0.0702970297029703	0.0643564356435644	0.71980198019802	-0.947692688977394	-0.663926186916681	0.0439697618415663	2	1.75	1.25	1.66666666666667	moderate	low	low	low
Ratonneau/Pom鑒ues		France	1.05008705300511	0.0349886215178941	0	0.677227722772277	0.487128712871287	0	-0.599727496387829	-0.787292877555945	-1	3.2	2.75	2.25	2.73333333333333	high	moderate	moderate	moderate
Ile d' Aix		France	0.120471448275862	0.0114942528735632	0	0.89009900990099	0.878217821782178	0	-0.95663319530476	-0.932046784596921	-1	2.6	2.75	2.5	2.61666666666667	moderate	moderate	moderate	moderate
Ile de la Tour Fondue	Ile du Petit Rouveau	France	1.93225681270417	0.0332123411978221	0.0263157894736842	0.859405940594059	0.823762376237624	0	-0.032795976962342	-0.769391417653984	-0.199129627482057	3.2	2.75	2.25	2.73333333333333	high	moderate	moderate	moderate
Anglesey	Mona	U.K. of Great Britain and Northern Ireland	6.10357126870122	0.436570003755196	0.180937629379194	0.0247524752475248	0.00891089108910891	0.652475247524752	0.0975267445590564	0.839637359052554	3.3447849588772	1.8	1.75	1	1.51666666666667	low	low	low	low
Islay	Islay	U.K. of Great Britain and Northern Ireland	2.41504940158277	0.110786862006996	0.0592807018883889	0.0465346534653465	0.0099009900990099	0.620792079207921	-0.59314399166937	-0.547776462722644	0.402164569103252	2.6	2	1.5	2.03333333333333	moderate	moderate	low	moderate
Man	Saint Patrick's Isle	U.K. of Great Britain and Northern Ireland	0.378629481832682	0.0543711909711878	0.0238523214664892	0.240594059405941	0.491089108910891	0.828712871287129	-0.78419066213868	-0.597783966053261	-0.251949914103901	1.8	1.75	2	1.85	low	low	moderate	low
Arran	Arran	U.K. of Great Britain and Northern Ireland	2.65860820516872	0.112058190162634	0.0527038741640448	0.0306930693069307	0	0.633663366336634	-0.641134068637535	-0.58945401427722	0.184280216611538	1.2	2	1.25	1.48333333333333	low	moderate	low	low
Jura	Jura	U.K. of Great Britain and Northern Ireland	2.68266721494358	0.0423811904329933	0.0136800604442937	0.657425742574257	0.0871287128712871	0.70990099009901	-0.0790447123257986	-0.755176855290301	-0.618471386711973	2.4	2	1.75	2.05	moderate	moderate	low	moderate
Bute	Bute	U.K. of Great Britain and Northern Ireland	1.61564942364505	0.0486886320069562	0.0105747298934847	0.236633663366337	0.00792079207920792	0.487128712871287	-0.746638951945147	-0.808084347898426	-0.753990519469091	1.8	2.25	1.75	1.93333333333333	low	moderate	low	low
Colonsay	Colonsay	U.K. of Great Britain and Northern Ireland	3.8699221224158	0.147799406898872	0.0973382298345939	0.264356435643564	0.0386138613861386	0.732673267326733	-0.577342021858406	-0.51166775920467	1.0825926574555	2	2	1.5	1.83333333333333	moderate	moderate	low	low
Holyhead	Ynys Gybi	U.K. of Great Britain and Northern Ireland	1.70044195929957	0.139477506289135	0.00376038057526251	0.908910891089109	0.912871287128713	0.763366336633663	0.050829907394328	0.0733085167444744	-0.879840243889997	2	1.75	1.25	1.66666666666667	moderate	low	low	low
Gometra	Geasgill	U.K. of Great Britain and Northern Ireland	0.0159266258278146	0.00331125827814571	0.00331125827814571	0.43960396039604	0.715841584158416	0.955445544554456	-0.994980175926246	-0.981652763600124	-0.909459299984655	2	2.25	1.75	2	moderate	moderate	low	moderate
Rathlin	Rathin	U.K. of Great Britain and Northern Ireland	0.183585764676891	0.011284888106613	0	0.796039603960396	0.724752475247525	0	-0.88316136851314	-0.911905150160842	-1	2.2	2.5	2.5	2.4	moderate	moderate	moderate	moderate
Gigha	Ghia	U.K. of Great Britain and Northern Ireland	0.423070267676256	0.0468727734567778	0.0341967434724016	0.0881188118811881	0.0158415841584158	0.682178217821782	-0.958507344034947	-0.853050459732805	-0.286341306932555	2.6	2.5	2.5	2.53333333333333	moderate	moderate	moderate	moderate
Luing	Luing	U.K. of Great Britain and Northern Ireland	0.568140879086248	0.0404450535577137	0.00447135108557028	0.0267326732673267	0	0.405940594059406	-0.956461718180679	-0.887579435089933	-0.911865377040115	2.6	2.75	2.25	2.53333333333333	moderate	moderate	moderate	moderate
Seil	Seil	U.K. of Great Britain and Northern Ireland	1.27616855753856	0.0744177589958479	0.0162766018587628	0	0	0.278217821782178	-0.804653027048769	-0.710105387338763	-0.623454483755816	1.6	2.25	1.5	1.78333333333333	low	moderate	low	low
Kerrera	Kerrera	U.K. of Great Britain and Northern Ireland	0.870808429215449	0.0540985273263778	0.00795486439320669	0.00891089108910891	0	0.333663366336634	-0.95944125309708	-0.882057024501414	-0.860270087468689	2.2	2.75	2.25	2.4	moderate	moderate	moderate	moderate
Great Cumbrae	Great Cumbrae	U.K. of Great Britain and Northern Ireland	0.274367016521954	0.0343971001544545	0.0216599966048044	0.095049504950495	0.202970297029703	0.830693069306931	-0.975146005228354	-0.896260970923407	-0.55620688076641	1.6	2.5	2.25	2.11666666666667	low	moderate	moderate	moderate
		U.K. of Great Britain and Northern Ireland	0.00510223862928385	0.000623052959501602	0	0.201980198019802	0.174257425742574	0	-0.998155778443392	-0.996309186636962	-1	3.6	4	3.75	3.78333333333333	high	very high	high	high
Iona		U.K. of Great Britain and Northern Ireland	1.37006508822851	0.104272084861716	0.00681058974858961	0	0	0.0594059405940594	-0.959968555500539	-0.818920492827047	-0.892607761089427	2.6	2.5	2	2.36666666666667	moderate	moderate	moderate	moderate
Saint Marys	St Marys	U.K. of Great Britain and Northern Ireland	0.119029842256502	0.0108136721113127	0.0021929824561403	0.800990099009901	0.828712871287129	0	-0.910743788932449	-0.908551473581966	-0.926716414554591	2.8	2.5	1.75	2.35	moderate	moderate	low	moderate
Holy	Lindisfarne	U.K. of Great Britain and Northern Ireland	1.18216721791761	0.0637426409659957	0.0226405951207094	0.450495049504951	0.318811881188119	0.785148514851485	-0.646283819876841	-0.655659325830548	-0.388339349018503	2.4	2.25	1.75	2.13333333333333	moderate	moderate	low	moderate
Skomar Island	Skomer Island	U.K. of Great Britain and Northern Ireland	0.180571814432989	0.0103092783505154	0	0.89009900990099	0.862376237623762	0	-0.898939982150275	-0.924412130017651	-1	2.2	2.5	2	2.23333333333333	moderate	moderate	moderate	moderate
Ramsey		U.K. of Great Britain and Northern Ireland	0.978005444444443	0.111111111111111	0.111111111111111	0.963366336633663	0.988118811881188	1	-0.687238648465724	-0.379971227164107	2.0483725188158	2.6	2.75	2.5	2.61666666666667	moderate	moderate	moderate	moderate
Caldy Island		U.K. of Great Britain and Northern Ireland	0.0681652413793101	0.00862068965517238	0	0.814851485148515	0.831683168316832	0	-0.960863788719725	-0.936000870204526	-1	2.6	2.75	2.25	2.53333333333333	moderate	moderate	moderate	moderate
Little Colonsay	Colonsay	U.K. of Great Britain and Northern Ireland	0.0320335721925135	0.00534759358288772	0.00534759358288772	0.7	0.862376237623762	0.991089108910891	-0.988016386626373	-0.967786435689465	-0.847863671160188	2.4	3.25	2.75	2.8	moderate	high	moderate	moderate
		U.K. of Great Britain and Northern Ireland	1.27146156323355	0.066030833681262	0.0140478109051839	0.153465346534653	0.0544554455445544	0.579207920792079	-0.940854849843557	-0.85613105305711	-0.753317188886282	3.4	3.25	3	3.21666666666667	high	high	high	high
		U.K. of Great Britain and Northern Ireland	0.0912445966820571	0.0250504913669854	0	0.0188118811881188	0.289108910891089	0	-0.972932643315535	-0.865242991173714	-1	3.4	3.25	3.25	3.3	high	high	high	high
		U.K. of Great Britain and Northern Ireland	0.0708019429223735	0.00228310502283102	0.00228310502283102	0.86039603960396	0.724752475247525	0.972277227722772	-0.970988672925479	-0.985622119681886	-0.933663608973482	3	3.75	3	3.25	high	high	high	high
Staffa	Mﾔisgeir	U.K. of Great Britain and Northern Ireland	0.300288337305088	0.0172873738106293	0.0014471780028944	0.0148514851485149	0	0.28019801980198	-0.930534767169964	-0.917628995515361	-0.963163262417953	3	3.5	3.25	3.25	high	high	high	high
Saint Michaels Mount		U.K. of Great Britain and Northern Ireland	2.70279229218723	0.589758430892888	0	0.940594059405941	1	0	-0.0596144960019141	2.42920426313415	-1	3.4	3.5	2.75	3.21666666666667	high	high	moderate	high
Treshnish Isles	Lunga	U.K. of Great Britain and Northern Ireland	0.180571814432989	0.0171585934190086	0	0.714851485148515	0.725742574257426	0	-0.902201466230203	-0.876190071071099	-1	2.6	3	2.75	2.78333333333333	moderate	high	moderate	moderate
Burry Holmes	Burry Holmes	U.K. of Great Britain and Northern Ireland	0.112546108333333	0.00416666666666665	0	0.845544554455445	0.783168316831683	0	-0.961524273531303	-0.97597947566294	-1	3.6	3.5	3	3.36666666666667	high	high	high	high
Jacky Lee		New Zealand	0.00220802188868062	0.000625390869293363	0	0.0524752475247525	0.132673267326733	0	-0.999355301698931	-0.996661681922578	-1	3	3.5	3	3.16666666666667	high	high	high	high
Reidh Eilean	Reidh Eilean	U.K. of Great Britain and Northern Ireland	0.021934487908823	0.00206397514970335	0	0.294059405940594	0.347524752475248	0	-0.995299735038336	-0.990525913484986	-1	3.8	4	3.5	3.76666666666667	high	very high	high	high
Oronsay	Eilean nan Ron	U.K. of Great Britain and Northern Ireland	0.193590720234956	0.0141523268239064	0.00116009280742457	0.0465346534653465	0.0386138613861386	0.359405940594059	-0.972951424526772	-0.947270381332704	-0.973723216700361	2.8	2.5	1.75	2.35	moderate	moderate	low	moderate
		U.K. of Great Britain and Northern Ireland	0.157173484829612	0.00706826694662622	0.000892060660124927	0.192079207920792	0.0128712871287129	0.406930693069307	-0.93674371286166	-0.955875696940374	-0.974188365068745	1.4	1.75	1.5	1.55	low	low	low	low
		U.K. of Great Britain and Northern Ireland	0.325437803591343	0.0257987242784636	0.000892060660124927	0.308910891089109	0.223762376237624	0.359405940594059	-0.92106566121001	-0.87420087846202	-0.977043048632278	4	3.75	3.5	3.75	very high	high	high	high
Wight	Wight	U.K. of Great Britain and Northern Ireland	0.991073127604703	0.110968354281051	0.0790971491993409	0.316831683168317	0.476237623762376	0.894059405940594	-0.413101560079208	-0.163649588943301	1.50266781692419	1.8	1.75	1.5	1.68333333333333	low	low	low	low
Hayling	Hayling Island	U.K. of Great Britain and Northern Ireland	0.0681652413793101	0.00862068965517238	0	0.867326732673267	0.857425742574258	0	-0.957615316971999	-0.933462341396644	-1	2.4	2.25	2	2.21666666666667	moderate	moderate	moderate	moderate
		U.K. of Great Britain and Northern Ireland	0.284056332034886	0.0237079861573184	0.000892060660124927	0.0099009900990099	0.00891089108910891	0.11980198019802	-0.974857511389573	-0.929301980797942	-0.981820242226468	3.2	3.25	3	3.15	high	high	high	high
Guernsey	Guernesey	Guernsey	0.556749808094285	0.0478583111371216	0.0253813319039358	0.489108910891089	0.524752475247525	0.915841584158416	-0.697704969731094	-0.65425000626144	-0.212891862763606	2.2	1.75	1.5	1.81666666666667	moderate	low	low	low
Alderney		Guernsey	0.112700806194125	0.0178799489144317	0.0092592592592593	0.768316831683168	0.867326732673267	0.950495049504951	-0.924497684321589	-0.856883042904208	-0.698547686018451	2.6	2.25	2.25	2.36666666666667	moderate	moderate	moderate	moderate
Caguerobert	Caquorobert	Guernsey	0.180571814432989	0.0103092783505154	0	0.895049504950495	0.865346534653465	0	-0.950112612914544	-0.946433826363016	-1	2.4	2.75	2.5	2.55	moderate	moderate	moderate	moderate
Crete	Crﾛte	Greece	46.4673701623517	2.83828315159229	0.487887316103085	0.0594059405940594	0.173267326732673	0.517821782178218	5.73149303031648	9.76324008186967	10.1438050772076	2	2	2.25	2.08333333333333	moderate	moderate	moderate	moderate
Lesvos	Lesbos	Greece	85.9863465303798	1.94850840963272	0.227358806549883	0.856435643564356	0.706930693069307	0.604950495049505	0.86815595924982	1.92841078421717	2.34748155350253	2	1.5	1.75	1.75	moderate	low	low	low
Rhodes	Rodhos	Greece	20.1604236956719	1.73913820904751	0.44746098675079	0.0178217821782178	0.0920792079207921	0.720792079207921	3.36431232221948	7.02276019142306	10.2161997444387	1.8	2	2.25	2.01666666666667	low	moderate	moderate	moderate
Chios	Khﾝos	Greece	18.2581680721086	1.73670821328552	0.284378230141002	0.0178217821782178	0.120792079207921	0.526732673267327	1.66234407433399	5.60695549450842	5.50531732765869	1.8	1.5	1.75	1.68333333333333	low	low	low	low
Samos	Anthemousa	Greece	30.4122874753336	1.05633849600614	0.160047926385852	0.278217821782178	0.0138613861386139	0.4	1.98605238218702	2.31351948452266	2.3409438684767	1.8	1.75	1.75	1.76666666666667	low	low	low	low
Karpathos	Karpathos	Greece	4.31967748419578	0.438159680244318	0.0092592592592593	0.0693069306930693	0.123762376237624	0.0851485148514851	-0.3758872843257	0.659426195415975	-0.788639566987791	2	2	2	2	moderate	moderate	moderate	moderate
Kos	Kos	Greece	2.39955518587339	0.108499754745312	0.0263157894736842	0.116831683168317	0.27029702970297	0	-0.321746363895985	-0.429926799492356	-0.298352498204406	1.8	1.75	1	1.51666666666667	low	low	low	low
Icaria	Ikaria	Greece	30.459559840949	0.978939366176434	0.124119147523436	0.451485148514852	0.103960396039604	0.357425742574257	2.71312140836582	2.41257124611998	1.72399514803032	1.8	1.5	1.25	1.51666666666667	low	low	low	low
Kalymnos	Kalymifios	Greece	2.79190593073711	0.161631786097582	0.0263157894736842	0.288118811881188	0.5	0	-0.409062028695944	-0.262523857852678	-0.343787412916265	2	1.75	1.25	1.66666666666667	moderate	low	low	low
Kasos	Kassos	Greece	0.687260924897371	0.0825591413761131	0	0.726732673267327	0.803960396039604	0	-0.74030233163846	-0.500225133372954	-1	1.8	2	1.5	1.76666666666667	low	moderate	low	low
Tilo	Tilos	Greece	2.84703394243787	0.483443355421753	0.242592592592593	0.176237623762376	0.666336633663366	0.92970297029703	-0.869665904164936	0.0451418841007013	3.2442318405124	2.2	2	1.75	1.98333333333333	moderate	moderate	low	low
		Greece	3.45237544067653	0.346192562833202	0.0466649907826379	0.148514851485149	0.345544554455445	0.456435643564357	-0.908326950782504	-0.426205343879147	-0.28027616139016	2.2	2	2	2.06666666666667	moderate	moderate	moderate	moderate
Leros	Lﾚros	Greece	0.150244383658806	0.0390782397077925	0	0.225742574257426	0.559405940594059	0	-0.931568826529929	-0.740873771774766	-1	2	1.75	1.5	1.75	moderate	low	low	low
Nisyros	Nissyros	Greece	0.0268459201970431	0.000985221674876802	0	0.624752475247525	0.384158415841584	0	-0.996154950255396	-0.996284548566343	-1	1.4	2	1.25	1.55	low	moderate	low	low
Patmos	Patmos	Greece	0.0519148851085464	0.0216049872192836	0	0.133663366336634	0.65049504950495	0	-0.972272742431609	-0.845165407438235	-1	2	2	1.5	1.83333333333333	moderate	moderate	low	low
Fournoi	Fourni	Greece	0.094116426690549	0.00747872816838324	0	0.683168316831683	0.655445544554455	0	-0.944805861611888	-0.943901207579903	-1	2	2	1.25	1.75	moderate	moderate	low	low
Khalki	Haiki-Monolithos	Greece	1.98787866733115	0.242888168478242	0.0092592592592593	0.0792079207920792	0.240594059405941	0.336633663366337	-0.953347014574886	-0.620963447153137	-0.86121660673906	2.2	2.5	2.5	2.4	moderate	moderate	moderate	moderate
Saros	Sariya	Greece	2.6496200625331	0.336848935669379	0.0480509921686392	0.0861386138613861	0.275247524752475	0.584158415841584	-0.874821291197866	-0.260498613752485	-0.153181268400327	2.4	2.5	2.25	2.38333333333333	moderate	moderate	moderate	moderate
Lipsｾs	Lipsi	Greece	0.216332116349711	0.0517093160148571	0	0.140594059405941	0.479207920792079	0	-0.934549215239721	-0.719148124101608	-1	2.4	2.25	2	2.21666666666667	moderate	moderate	moderate	moderate
Pserimos	Beserimos	Greece	2.15745097005348	0.102673796791444	0.0117647058823529	0.944554455445545	0.937623762376238	0.95049504950495	-0.75759034607624	-0.656035700869015	-0.746630763594815	2.2	2.5	1.5	2.06666666666667	moderate	moderate	low	moderate
Levinthos	Levﾝtha	Greece	2.7828826802892	0.195793947675379	0.00331125827814571	0.597029702970297	0.64059405940594	0.402970297029703	-0.606997943201603	-0.266686666903421	-0.924812360441271	2.4	2.25	1.75	2.13333333333333	moderate	moderate	low	moderate
Thimaina	Fymeina	Greece	0.0268459201970431	0.000985221674876802	0	0.667326732673267	0.454455445544555	0	-0.991500195903669	-0.994528951400279	-1	2.2	2.25	1.75	2.06666666666667	moderate	moderate	low	moderate
Sirna (Syrna)	Nisﾝs Sirna	Greece	2.84568451900581	0.296103889833453	0.0239341539010414	0.15049504950495	0.324752475247525	0.453465346534653	-0.88003455654519	-0.385089930176531	-0.589176979408773	2.4	2.25	2.25	2.3	moderate	moderate	moderate	moderate
Limniona	Nisﾝs Alimiﾟ	Greece	0.390478013050611	0.0484955078266753	0	0.652475247524752	0.71980198019802	0	-0.803217658468168	-0.6621609227141	-1	2.4	2.5	2.75	2.55	moderate	moderate	moderate	moderate
Akpith	Nisﾝda Arkoﾝ	Greece	0.0645367084323371	0.0190790414812804	0.0117647058823529	0.404950495049505	0.713861386138614	0.947524752475248	-0.967764606755122	-0.867663308726911	-0.642140684109225	2.6	2.25	2	2.28333333333333	moderate	moderate	moderate	moderate
Telendos Island	Nisﾝs Tﾚlendhos	Greece	0.535239122407114	0.0672474900110499	0.0283112582781457	0.524752475247525	0.623762376237624	0.937623762376238	-0.801472161114804	-0.596589501337532	-0.196149459803996	2.2	2.5	2	2.23333333333333	moderate	moderate	moderate	moderate
Isola di Nimo	Aemos	Greece	0.251893044369506	0.0440994006655562	0.0092592592592593	0.243564356435644	0.452475247524753	0.785148514851485	-0.999987671261955	-0.99661192212101	-0.966743422960188	2.2	2.5	2.5	2.4	moderate	moderate	moderate	moderate
Antipsara	Nﾝsos Andﾝpsara	Greece	0.0159773282354636	0.0100153897946423	0	0.158415841584158	0.773267326732673	0	-0.993632304054266	-0.937775510151015	-1	2.2	2.25	2.25	2.23333333333333	moderate	moderate	moderate	moderate
Dragonada	Dragonera	Greece	0.28343408236273	0.062758303020937	0.027027027027027	0.473267326732673	0.732673267326733	0.947524752475248	-0.883487414983462	-0.604157597170748	-0.214135139884076	2.4	2.5	2.25	2.38333333333333	moderate	moderate	moderate	moderate
Nisﾝs Armﾟthia	Nisﾝda Armathiﾟ	Greece	0.140422681818182	0.0454545454545454	0	0.899009900990099	0.968316831683168	0	-0.966272911457134	-0.779412790479678	-1	2.4	3	2.25	2.55	moderate	high	moderate	moderate
Panteleoｷsa	Nﾝsos Pandeleoｷsa	Greece	0.099069444033946	0.0112699133543007	0	0.488118811881188	0.597029702970297	0	-0.9509159317022	-0.922138179925982	-1	2.4	3	2.25	2.55	moderate	high	moderate	moderate
Arkhangelos Island	Isola di Arcangelo	Greece	0.0268459201970431	0.000985221674876802	0	0.669306930693069	0.443564356435644	0	-0.993440581858401	-0.995178645881967	-1	2.8	2.75	2.5	2.68333333333333	moderate	moderate	moderate	moderate
Isola di Stacchida	Stakﾝdha	Greece	0.973905676572901	0.0264476889476889	0	0.808910891089109	0.651485148514851	0	-0.564905632793348	-0.826271263106587	-1	2.8	2.75	2.25	2.6	moderate	moderate	moderate	moderate
Alatonﾝsi	Alatonisi Adasｮi	Greece	0.109093872245533	0.0062002452740788	0	0.595049504950495	0.446534653465347	0	-0.982269029540121	-0.975130204642738	-1	3	3.25	2.5	2.91666666666667	high	high	moderate	moderate
Nisﾝs Kouloundrｾs	Vrachonisﾝda Koulountrｾs	Greece	0.336869152167929	0.0619914671436062	0	0.565346534653465	0.775247524752475	0	-0.923591124328121	-0.707444627586228	-1	3.2	3.5	3.75	3.48333333333333	high	high	high	high
Sansego Island	Ostrvo Susak	Croatia	0.0555206515151513	0.0234159779614324	0	0.618811881188119	0.859405940594059	0	-0.967456426809293	-0.824396857989507	-1	2.2	2.25	2	2.15	moderate	moderate	moderate	moderate
Ostrovo Ze冾vo	Otok Ze僘	Croatia	0.0374416502463054	0.00492610837438423	0	0.738613861386138	0.795049504950495	0	-0.988261970462796	-0.972776271088674	-1	2.6	2.75	2.5	2.61666666666667	moderate	moderate	moderate	moderate
Achill	Achill Island	Ireland	0.282714061039649	0.0362246899821498	0.0092592592592593	0.0108910891089109	0.0584158415841584	0.703960396039604	-0.950588927646708	-0.849458474845936	-0.779120053634833	2	2	1.25	1.75	moderate	moderate	low	low
Aranmore	Hummock Hill	Ireland	3.31849451982374	0.29395676952674	0.0787541105565868	0.00891089108910891	0.00099009900990099	0.35049504950495	-0.801688308045668	-0.276272901891765	0.46549007879471	2.2	2.25	1.75	2.06666666666667	moderate	moderate	low	moderate
Gorumna	Gorumna	Ireland	0.00408040839416101	0.000364963503649673	0	0.233663366336634	0	0	-0.997437441922988	-0.997169361860201	-1	2.8	2.25	1.5	2.18333333333333	moderate	moderate	low	moderate
Bear	Bere	Ireland	1.09212838611508	0.0692520479568852	0.00681058974858961	0	0	0.184158415841584	-0.924922667393481	-0.817443479400706	-0.869090004342567	2.4	2.5	2	2.3	moderate	moderate	moderate	moderate
Clare	Clare Island	Ireland	0.44221772065168	0.0422536507787977	0.0034993314704439	0.107920792079208	0.096039603960396	0.476237623762376	-0.940963123414097	-0.846026691083671	-0.921568913193203	2.4	2.5	2	2.3	moderate	moderate	moderate	moderate
Inishbofin	Inishbofin	Ireland	0.874868423134689	0.0708483099271381	0.0014471780028944	0.295049504950495	0.302970297029703	0.284158415841584	-0.846038428055489	-0.704579210974738	-0.965422415349101	2.6	2.5	1.75	2.28333333333333	moderate	moderate	low	moderate
Inishmaan	Inishman	Ireland	0.166494705203888	0.062311121123367	0	0.112871287128713	0.56039603960396	0	-0.930918344803559	-0.605189902416557	-1	2	2.5	1.75	2.08333333333333	moderate	moderate	low	moderate
Cape Clear Island	Clear Island	Ireland	1.68401309284508	0.106553154231426	0.0264184328858445	0.00198019801980198	0	0.361386138613861	-0.916720273662526	-0.760805075269898	-0.529468538770044	2.4	2.5	2	2.3	moderate	moderate	moderate	moderate
Dursey Island		Ireland	0.0681652413793101	0.00862068965517238	0	0.833663366336634	0.846534653465347	0	-0.94542121191625	-0.92472722047833	-1	1.8	2	1.75	1.85	low	moderate	low	low
Sherkin Island	Sherkin	Ireland	0.216187129869231	0.0119871306995087	0	0.785148514851485	0.768316831683168	0	-0.851128683416615	-0.902754712957686	-1	2	2	1	1.66666666666667	moderate	moderate	low	low
Inisheer	Inis O?｡rr	Ireland	0.214811814557313	0.0216081172977725	0.0206228956228957	0.672277227722772	0.738613861386138	0.983168316831683	-0.882333632097512	-0.843221387066042	-0.359152760641253	2	2.5	1.75	2.08333333333333	moderate	moderate	low	moderate
Oghly Island		Ireland	0.104544673714291	0.0136877499079273	0	0.00099009900990099	0.0683168316831683	0	-0.999998515762174	-0.999425028143788	-1	2	2	1.25	1.75	moderate	moderate	low	low
Omey Island		Ireland	0.182852569563564	0.0271108931226394	0.0107064372621537	0.103960396039604	0.246534653465346	0.811881188118812	-0.933963684675421	-0.839468532278254	-0.6978808695541	2.6	3	2	2.53333333333333	moderate	high	moderate	moderate
Gola Island	Gabla	Ireland	0.184512193269072	0.0206619253641644	0	0.00099009900990099	0	0	-0.967593078859516	-0.913927516610718	-1	2.8	3	2.75	2.85	moderate	high	moderate	moderate
Rossmore Island		Ireland	0.0935340679379978	0.0149021071560125	0	0	0.0435643564356436	0	-0.972110630707243	-0.919634299937742	-1	2.6	3	2.75	2.78333333333333	moderate	high	moderate	moderate
Coney Island		Ireland	0.020791472	0.004	0	0.57029702970297	0.732673267326733	0	-0.992512797733486	-0.976348003156666	-1	3	3	2	2.66666666666667	high	high	moderate	moderate
Inishmurray		Ireland	0.00704186363636342	0.00156739811912221	0.00156739811912221	0.317821782178218	0.545544554455446	0.949504950495049	-0.997508565375148	-0.99081150601297	-0.955980197265834	2.8	3	2.75	2.85	moderate	high	moderate	moderate
Cannon Island	Canon Island	Ireland	0.020791472	0.004	0	0.514851485148515	0.832673267326733	0	-0.992583089205631	-0.976456586314021	-1	3	3	2	2.66666666666667	high	high	moderate	moderate
Scattery Island		Ireland	0.100893748425569	0.0134138288775499	0	0.15049504950495	0.276237623762376	0	-0.957200867670619	-0.914086252715251	-1	2.6	3	2.5	2.7	moderate	high	moderate	moderate
		Ireland	0.00510223862928385	0.000623052959501602	0	0.328712871287129	0.2	0	-0.998836548838858	-0.997052013592781	-1	2	2	1.75	1.91666666666667	moderate	moderate	low	low
Finish Island		Ireland	0.0681652413793101	0.00862068965517238	0	0.800990099009901	0.807920792079208	0	-0.9682032145146	-0.942167169294145	-1	3	3	2.25	2.75	high	high	moderate	moderate
Abbey Island		Ireland	1.50309058609524	0.0573745616185212	0	0.466336633663366	0.348514851485148	0	-0.714162524364646	-0.751541835659849	-1	1.8	2	1.75	1.85	low	moderate	low	low
Mweenish Island	Mweenish Island	Ireland	0.044535564814815	0.0092592592592593	0.0092592592592593	0.789108910891089	0.878217821782178	0.979207920792079	-0.983856474886992	-0.945074019280974	-0.738493769061467	3.2	2.75	2	2.65	high	moderate	moderate	moderate
Tory Island	Toraigh	Ireland	1.41231941479474	0.0940253502884606	0.0264184328858445	0.00099009900990099	0	0.39009900990099	-0.923565696400328	-0.779436023238573	-0.519545252045606	2.6	2.5	2.5	2.53333333333333	moderate	moderate	moderate	moderate
Saltee Island Great	Great Saltee	Ireland	0.180571814432989	0.0103092783505154	0	0.903960396039604	0.877227722772277	0	-0.93095344423541	-0.937230641587262	-1	3	2.75	2.25	2.66666666666667	high	moderate	moderate	moderate
Rocky Island		Ireland	0.313834992988647	0.0152554573972165	0.00228310502283102	0.653465346534653	0.491089108910891	0.789108910891089	-0.839254953804909	-0.892879854375189	-0.930147453218175	1.6	2	2.25	1.95	low	moderate	moderate	low
Irelands Eye	Inis Mac Neasﾟin	Ireland	0.00510223862928385	0.00747236802799478	0	0.00198019801980198	0.700990099009901	0	-0.997361281611719	-0.947282948851767	-1	3.6	3.25	2.75	3.2	high	high	moderate	high
Dalkey Island	Oileﾟn Dheilginse	Ireland	0.0708019429223735	0.00228310502283102	0.00228310502283102	0.831683168316832	0.739603960396039	0.950495049504951	-0.971084723385194	-0.985645360913305	-0.933714505528246	3.2	3.25	3.5	3.31666666666667	high	high	high	high
		Ireland	0.112546108333333	0.00416666666666665	0	0.84950495049505	0.742574257425742	0	-0.987747046629586	-0.986254518691319	-1	1.4	1.75	1.25	1.46666666666667	low	low	low	low
Elba	Elbe	Italy	5.30576636935226	0.366013989214488	0.0438787095763841	0.68019801980198	0.774257425742574	0.79009900990099	1.11550252463274	1.27448210995549	0.266880154148824	2.2	1.5	1.5	1.73333333333333	moderate	low	low	low
Clemente	La Grazia	Italy	0.175098570498084	0.0226053639846743	0	0.85049504950495	0.852475247524752	0	-0.976544788995362	-0.917489432671718	-1	3	2.5	2.75	2.75	high	moderate	moderate	moderate
Isola Palmaria	Isola Tino	Italy	0.254516244799692	0.0283127889060092	0.0113636363636364	0.837623762376237	0.826732673267327	0.995049504950495	-0.85821333040309	-0.792878013792386	-0.645498795508153	2.6	2.75	2.5	2.61666666666667	moderate	moderate	moderate	moderate
Jersey	Jersey	Jersey	0.188724434509883	0.0257478574388828	0.012570517537405	0.515841584158416	0.637623762376238	0.911881188118812	-0.878961021165813	-0.79824309610008	-0.594852814473946	1.8	1.75	1.25	1.6	low	low	low	low
Tessel	Texel	Netherlands	17.7892413832958	0.772464620566837	0.272602671262818	0.0247524752475248	0	0.421782178217822	0.901384317644983	1.52550514529407	4.80338426345206	1.8	1.75	1.75	1.76666666666667	low	low	low	low
Terschelling	Skylge	Netherlands	14.6218763413571	0.604486317551032	0.282471238372816	0.0118811881188119	0	0.523762376237624	0.78787126054028	1.11035331944168	5.20364212498288	2	1.75	1.5	1.75	moderate	low	low	low
Ameland	Ameland	Netherlands	11.7631782504113	0.403313075885557	0.16566671421129	0.0752475247524752	0	0.510891089108911	0.926850796252723	0.623902626695487	2.89313326313086	2	1.75	1.25	1.66666666666667	moderate	low	low	low
Schiermonnikoog	Schiermonnikkoog	Netherlands	8.48716132648858	0.316046834685546	0.0906180045360319	0.0207920792079208	0	0.342574257425743	0.748623789674996	0.42318576778454	1.24560338520377	2.2	1.75	1.25	1.73333333333333	moderate	low	low	low
Vlieland	Vieland	Netherlands	10.8054065768708	0.336484786691312	0.113266723584869	0.0346534653465346	0	0.213861386138614	0.617123953664613	0.296432893283623	1.60668600542134	2	2	2	2	moderate	moderate	moderate	moderate
Ruttum	Rottumeroog	Netherlands	0.22841446160029	0.0311818187444953	0.000892060660124927	0.00099009900990099	0.0465346534653465	0.144554455445545	-0.957829667811729	-0.866903541026562	-0.978448158463738	3	2.75	2.25	2.66666666666667	high	moderate	moderate	moderate
		Netherlands	0.00510223862928385	0.000623052959501602	0	0.261386138613861	0.194059405940594	0	-0.998765694669783	-0.996965758773421	-1	3.4	2.75	2.5	2.88333333333333	high	moderate	moderate	moderate
		Netherlands	0.0250253295383747	0.00259933754448183	0	0.312871287128713	0.412871287128713	0	-0.997072329059187	-0.991118840089224	-1	3	3.25	3	3.08333333333333	high	high	high	high
Zuiderduintjes		Netherlands	0.376382622890613	0.0357901136753709	0.000892060660124927	0.0306930693069307	0.0316831683168317	0.141584158415842	-0.904329242070829	-0.821445621723482	-0.976792703711067	2.6	2.25	2	2.28333333333333	moderate	moderate	moderate	moderate
Ven	Hven	Sweden	0.95269864345914	0.0765906544602349	0.00344319783025559	0.00099009900990099	0	0.148514851485149	-0.787471429101003	-0.641466728595637	-0.913089569584135	2	2	2	2	moderate	moderate	moderate	moderate
Hallands	Hallands Ver・Sweden	0.842357907642146	0.0535614622124391	0.0126633618757161	0.0405940594059406	0.00198019801980198	0.487128712871287	-0.775781750094752	-0.726707087420571	-0.667023318053812	2.2	2	1.75	1.98333333333333	moderate	moderate	low	low
Grﾕen		Sweden	0.328688069933192	0.0118988867393435	0.00957831875945092	0.541584158415842	0.244554455445545	0.836633663366337	-0.827728136608279	-0.915505652142354	-0.705382348490649	2.8	2.5	2.25	2.51666666666667	moderate	moderate	moderate	moderate
Vingask	Vinga Sk	Sweden	0.0916216306895437	0.00891854304661189	0	0.610891089108911	0.674257425742574	0	-0.990748404049748	-0.971639276259341	-1	3	3	3	3	high	high	high	high
		Sweden	0.00716204477611924	0.00106609808102343	0	0.248514851485149	0.366336633663366	0	-0.997008698423873	-0.993223343912322	-1	3.2	3	2.75	2.98333333333333	high	high	moderate	moderate
Antigone	Burgaz Adasｮ	Turkey	0.0268459201970431	0.000985221674876802	0	0.615841584158416	0.353465346534653	0	-0.991912507080084	-0.994660064663251	-1	2.4	2.5	3	2.63333333333333	moderate	moderate	high	moderate
Bornholm	Bornholm	Denmark	12.4028855180773	0.701088988863795	0.287619381546169	0	0	0.286138613861386	0.671054500928755	1.56623373089559	5.4601500801128	1.4	1.25	1.25	1.3	low	low	low	low
Langholm		Denmark	0.26972170937968	0.0321167801085239	0.000892060660124927	0.00099009900990099	0.0118811881188119	0.0950495049504951	-0.984676818000019	-0.922855702237095	-0.98359341520303	3.8	3	2.75	3.18333333333333	high	high	moderate	high
		Denmark	0.00220802188868062	0.000625390869293363	0	0.0534653465346535	0.268316831683168	0	-0.999024191230625	-0.995913606856419	-1	3	2.5	2.5	2.66666666666667	high	moderate	moderate	moderate
Illum	Ilum ﾍ	Denmark	3.78057228555463	0.43341430191412	0.048898697650273	0	0	0.0603960396039604	-0.083946213839615	1.11237312064546	0.258104004128906	1.4	1.5	1.5	1.46666666666667	low	low	low	low
		Denmark	0.0259031161926998	0.0022545554350566	0	0.0693069306930693	0.0603960396039604	0	-0.98840171301871	-0.985174115444519	-1	3.4	3	3	3.13333333333333	high	high	high	high
Grensholm	Bredholm	Denmark	0.0843403148325996	0.00686636351895254	0.000892060660124927	0.0297029702970297	0.0108910891089109	0.502970297029703	-0.980379247166615	-0.967192888576229	-0.977263638364	2.8	2.5	2.5	2.6	moderate	moderate	moderate	moderate
		Denmark	0.0181612720131989	0.00214050364235441	0	0.14950495049505	0.261386138613861	0	-0.998008165895244	-0.992913259241154	-1	3.4	3	2.75	3.05	high	high	moderate	high
Slotｰ	Dueholm	Denmark	0.158363010825411	0.00723281156216838	0.00228310502283102	0.277227722772277	0.0425742574257426	0.708910891089109	-0.999702390057177	-0.996706299048638	-0.980923155539062	3	3	2.5	2.83333333333333	high	high	moderate	moderate
Lille Egholm		Denmark	0.055814345074908	0.00599250316686784	0	0.00495049504950495	0.0386138613861386	0	-0.97026815360272	-0.957108954223462	-1	3.2	3	3	3.06666666666667	high	high	high	high
Bastholm		Denmark	0.121640954946582	0.00980233523905872	0	0.0821782178217822	0.0534653465346535	0	-0.999544416555739	-0.993751045973409	-1	3.2	3	3.25	3.15	high	high	high	high
Lindｰ	Sydkv?ｪrnen	Denmark	0.0458760192619537	0.00424427684573525	0	0.0851485148514852	0.142574257425743	0	-0.999001633585954	-0.993616116612451	-1	3.4	3	2.75	3.05	high	high	moderate	high
Flato	Falster	Denmark	13.2777738800258	0.742658057600884	0.235558882684369	0	0	0.226732673267327	1.29345287583436	2.0686447709576	4.60397641847294	1.8	1.5	1.25	1.51666666666667	low	low	low	low
		Denmark	0.127455158001166	0.00584176719946229	0.000892060660124927	0.241584158415842	0.0188118811881188	0.541584158415842	-0.999537291024907	-0.996332095269288	-0.991319217682709	3.2	3	2.5	2.9	high	high	moderate	moderate
		Denmark	0.220334055872468	0.00918241055666724	0	0.456435643564357	0.111881188118812	0	-0.866009167469912	-0.92989104725094	-1	1.6	1.5	1.25	1.45	low	low	low	low
Kikkesten	Arsenal?ｩen	Denmark	6.95828985657275	0.415998006402591	0.170619717429479	0	0	0.326732673267327	0.664451634487415	1.01478811403076	3.37676853515267	1.8	1.5	1	1.43333333333333	low	low	low	low
		Denmark	0.235931285151332	0.0129890576928197	0.00536814813909625	0.0336633663366337	0.00099009900990099	0.607920792079208	-0.928258679850774	-0.929278004918284	-0.854430921106705	1.4	1.5	1	1.3	low	low	low	low
		Denmark	0.104491782712611	0.00984841422372119	0	0.00297029702970297	0.00891089108910891	0	-0.981033356935438	-0.958309835066832	-1	3.2	3	3	3.06666666666667	high	high	high	high
		Denmark	0.0726465943544471	0.00743342535706959	0	0.0178217821782178	0.0118811881188119	0	-0.973418083427799	-0.95570234865713	-1	3.8	3.5	3.25	3.51666666666667	high	high	high	high
Lindo	Lindo	Denmark	0.010261581618855	0.00178180151106588	0	0.115841584158416	0.235643564356436	0	-0.998768050784119	-0.99383479456492	-1	3.8	3.5	3.25	3.51666666666667	high	high	high	high
		Denmark	0.013059033383915	0.00151745068285281	0	0.500990099009901	0.686138613861386	0	-0.994529854460291	-0.9903406075245	-1	2.2	2	1.5	1.9	moderate	moderate	low	low
Eno	Eno	Denmark	0.146367159646295	0.00850530936994255	0.000892060660124927	0.096039603960396	0.00792079207920792	0.389108910891089	-0.947120700994403	-0.949628526557826	-0.974825275117753	2	2	1.5	1.83333333333333	moderate	moderate	low	low
Porquerolles	Gros Sarranier	France	1.96131043131837	0.16274131594005	0.0232558139534884	0.826732673267327	0.900990099009901	0.853465346534653	0.180283432260954	0.236212967705727	-0.261432741555286	2.6	2.25	2	2.28333333333333	moderate	moderate	moderate	moderate
Streymoy	Streymoy	Faroe Islands	0.133201296465026	0.00841181859352424	0.0014471780028944	0.0534653465346535	0.00099009900990099	0.611881188118812	-0.967531340888642	-0.958882948363319	-0.962714392381999	2	1.5	2.25	1.91666666666667	moderate	low	moderate	low
Vagar	Vaago	Faroe Islands	0.134774099546527	0.00451165261300712	0	0.634653465346535	0.337623762376238	0	-0.925588267894444	-0.967138752666927	-1	1.8	1.5	2	1.76666666666667	low	low	moderate	low
		U.K. of Great Britain and Northern Ireland	0.0330346249999999	0.00357142857142856	0	0.744554455445544	0.786138613861386	0	-0.99366231213656	-0.984467441926996	-1	2	1.75	1.75	1.83333333333333	moderate	low	low	low
High Rock		New Zealand	0.00220802188868062	0.000625390869293363	0	0.0445544554455446	0.216831683168317	0	-0.999495459017785	-0.997037939912481	-1	2.8	3	2	2.6	moderate	high	moderate	moderate
		U.K. of Great Britain and Northern Ireland	0.905709940825681	0.0793875750866085	0.00759884526714916	0.00099009900990099	0	0.24950495049505	-0.78200072759366	-0.614338354289944	-0.804792620405365	1.8	1.5	1	1.43333333333333	low	low	low	low
Lewis and Harris	Na Hearadh	U.K. of Great Britain and Northern Ireland	3.49245911893034	0.118072046889605	0.0662994192571247	0.0326732673267327	0	0.652475247524752	-0.351185871523958	-0.494487404759534	0.604079584327469	2.6	1.75	2	2.11666666666667	moderate	low	moderate	moderate
South Uist	South Uist	U.K. of Great Britain and Northern Ireland	4.14228995500521	0.110138828277471	0.0548609681766423	0.0960396039603961	0	0.532673267326733	-0.49920805154762	-0.617606185204135	0.201705665938697	2.2	1.75	1.5	1.81666666666667	moderate	low	low	low
North Uist	North Uist	U.K. of Great Britain and Northern Ireland	2.30965355884702	0.0783663365660871	0.0415099004190139	0.214851485148515	0.0386138613861386	0.671287128712871	-0.648953079550537	-0.695778119885838	-0.0412784243631657	2.8	1.75	2	2.18333333333333	moderate	low	moderate	moderate
Tyree	Tiree	U.K. of Great Britain and Northern Ireland	2.2661870521408	0.0733103837299735	0.0422021040614497	0.331683168316832	0.0356435643564357	0.732673267326732	-0.676031431817551	-0.723786568766231	-0.0390167182586564	2	2	1.25	1.75	moderate	moderate	low	low
Benbecula	Benbecula	U.K. of Great Britain and Northern Ireland	1.85837863776118	0.0760783987875995	0.0309703999789231	0.132673267326733	0.00891089108910891	0.616831683168317	-0.804168077795433	-0.752984353058798	-0.342839302801607	2.6	1.75	1.75	2.03333333333333	moderate	low	low	moderate
Taransay	Taransay	U.K. of Great Britain and Northern Ireland	0.441113484075203	0.0175539471885053	0.0020521534675495	0.299009900990099	0.0287128712871287	0.568316831683168	-0.847641854058084	-0.898294667925104	-0.942685991072102	2.4	2.25	2.5	2.38333333333333	moderate	moderate	moderate	moderate
Bernera	Berneray	U.K. of Great Britain and Northern Ireland	0.246784024623409	0.0149612356339226	0.00392481264357947	0.0712871287128713	0.0108910891089109	0.608910891089109	-0.977669232306648	-0.954902259667409	-0.919604720373365	2.2	2.25	2.5	2.31666666666667	moderate	moderate	moderate	moderate
Vatersay	Orosay	U.K. of Great Britain and Northern Ireland	0.157517876789237	0.00856148028346471	0.000892060660124927	0.0693069306930693	0.00099009900990099	0.383168316831683	-0.922062845676437	-0.940889190587199	-0.97292465156514	2.8	2.25	2	2.35	moderate	moderate	moderate	moderate
An Sgarp	Kearstay	U.K. of Great Britain and Northern Ireland	0.0159266258278146	0.00331125827814571	0.00331125827814571	0.502970297029703	0.781188118811881	0.977227722772277	-0.996173998273269	-0.983929292725311	-0.914975081411277	2.4	2.25	2.75	2.46666666666667	moderate	moderate	moderate	moderate
Baleshare		U.K. of Great Britain and Northern Ireland	0.613560783234958	0.0290304525104192	0.0139135772498314	0.0851485148514851	0.00891089108910891	0.672277227722772	-0.976825393004572	-0.942859382889093	-0.767173670519239	2.4	2.25	2.25	2.3	moderate	moderate	moderate	moderate
Vallay Island		U.K. of Great Britain and Northern Ireland	0.280450371108254	0.00924175613123879	0.00344308106828817	0.278217821782178	0.0287128712871287	0.702970297029703	-0.943897797574839	-0.958978116090121	-0.915257559853086	2.6	2.25	2.25	2.36666666666667	moderate	moderate	moderate	moderate
Killegray		U.K. of Great Britain and Northern Ireland	0.144132016517377	0.00980512218686191	0.00116009280742457	0.0465346534653465	0.00198019801980198	0.365346534653465	-0.980310254041962	-0.963866605492795	-0.973859818456552	3	2.5	2.75	2.75	high	moderate	moderate	moderate
		U.K. of Great Britain and Northern Ireland	0.0289185976845161	0.0014471780028944	0.0014471780028944	0.601980198019802	0.513861386138614	0.949504950495049	-0.993083080149971	-0.992991196052509	-0.96287737815634	3	2.75	2.75	2.83333333333333	high	moderate	moderate	moderate
Harmetray	Hermetray	U.K. of Great Britain and Northern Ireland	0.405498168638961	0.015876094839512	0.0020521534675495	0.3	0.0405940594059406	0.567326732673267	-0.980536679350131	-0.964875972781505	-0.963701342797779	2.8	2.75	3	2.85	moderate	moderate	high	moderate
Hirta	Dune	U.K. of Great Britain and Northern Ireland	1.63692379726562	0.022775124633049	0.0127879997841688	0.741584158415841	0.157425742574257	0.788118811881188	-0.70563603214742	-0.904026500296397	-0.692922625639623	2.6	2	2.25	2.28333333333333	moderate	moderate	moderate	moderate
Krk	Veglia	Croatia	1.45598861568323	0.0960374705625364	0.0329922993156482	0.296039603960396	0.213861386138614	0.571287128712871	-0.604533301721389	-0.505121478132598	-0.128416611274213	2	1.75	1	1.58333333333333	moderate	low	low	low
Cherso	Cres	Croatia	1.09446352653455	0.0373845152616452	0.00331125827814571	0.848514851485148	0.697029702970297	0.801980198019802	-0.186341931402251	-0.685174534008729	-0.889567082218651	2	1.75	1.5	1.75	moderate	low	low	low
Pag	Pago	Croatia	0.409447077027503	0.0486242159251838	0.0198295338170398	0.47029702970297	0.56039603960396	0.886138613861386	-0.784194967874622	-0.65377294413695	-0.389275728090058	2.2	1.75	2.25	2.06666666666667	moderate	low	moderate	moderate
Rab	Rab	Croatia	0.18101417068322	0.0297585842144846	0.0117647058823529	0.158415841584158	0.352475247524752	0.852475247524752	-0.909712459655713	-0.793729098684104	-0.642257174215041	2.2	1.75	1.75	1.9	moderate	low	low	low
Lussin	Losinj	Croatia	0.051031817692655	0.00678306139799156	0	0.303960396039604	0.553465346534653	0	-0.972384636515641	-0.951076474160593	-1	2	1.75	1.5	1.75	moderate	low	low	low
Prvic	Pervi	Croatia	0.0067931516727621	0.00212230333431418	0	0.0128712871287129	0.302970297029703	0	-0.998851267758238	-0.99132101634924	-1	2	2.25	2	2.08333333333333	moderate	moderate	moderate	moderate
Ostrvo Veli Orjul	Ostrvo Veli Orjul	Croatia	0.0989815327230801	0.00914853867696297	0	0.518811881188119	0.542574257425743	0	-0.943424383622682	-0.932230064333024	-1	2	1.75	1.5	1.75	moderate	low	low	low
Hvar	Lesina	Croatia	1.59334427435191	0.169530662370275	0.0092592592592593	0.268316831683168	0.402970297029703	0.587128712871287	-0.254334339119356	0.139122993820162	-0.722566127522739	2.2	1.75	2.25	2.06666666666667	moderate	low	moderate	moderate
Korcula	Kor?・la	Croatia	0.00408040839416101	0.000364963503649673	0	0.251485148514851	0	0	-0.99718793936097	-0.997038112566005	-1	2	1.75	2.5	2.08333333333333	moderate	low	moderate	moderate
Vis	Vis	Croatia	0.0698250985449737	0.0165343915343916	0	0.685148514851485	0.808910891089109	0	-0.950572553800895	-0.864048674816079	-1	2	1.75	2.25	2	moderate	low	moderate	moderate
Banco dei Tratauri	Banco dei Trattauri	Italy	0.182065396832828	0.0493892393615249	0	0.235643564356436	0.58019801980198	0	-0.92281675589447	-0.68376637826081	-1	4.4	3.75	3.25	3.8	very high	high	high	high
		Sweden	0.298702437057357	0.0200346771578079	0.00922028080742798	0.298019801980198	0.211881188118812	0.785148514851485	-0.926811894341572	-0.901822947121224	-0.762160921998199	4.4	3.5	3.25	3.71666666666667	very high	high	high	high
		Sweden	0.191853661606293	0.00990240904753714	0.00922028080742798	0.70990099009901	0.527722772277228	0.96039603960396	-0.915899523092813	-0.935552511162392	-0.727884756996149	4.4	3.5	3.25	3.71666666666667	very high	high	high	high
Vtra Htholmen	Hastholm	Sweden	1.33814539574722	0.108129834243615	0.00840090012255079	0	0	0.0801980198019802	-0.873673360160091	-0.66725519564221	-0.826221025840513	2.4	2	1.75	2.05	moderate	moderate	low	moderate
Karlskrona Skgﾕrd		Sweden	5.52617400027594	0.354148465379691	0.00913237122173638	0.12970297029703	0.124752475247525	0.0683168316831683	-0.54591097729733	0.0184679933394596	-0.817061777000562	2.4	2	1.75	2.05	moderate	moderate	low	moderate
Norra Boll・Norra Boll?ﾂ	Sweden	0.548951895253265	0.0207089934096283	0.00840090012255079	0.221782178217822	0.0445544554455446	0.703960396039604	-0.815722109570338	-0.881671213566325	-0.766916091335661	3	2.5	2.25	2.58333333333333	high	moderate	moderate	moderate
Tork・	Sweden	0.20071021757701	0.010896097335974	0	0.381188118811881	0.174257425742574	0	-0.902013918491584	-0.925260535096915	-1	2.4	2.5	2.5	2.46666666666667	moderate	moderate	moderate	moderate
Tn・	Sweden	0.0589354210244357	0.00834306493262139	0	0.0712871287128713	0.266336633663366	0	-0.969077349003561	-0.940724368557147	-1	2.4	2.5	2	2.3	moderate	moderate	moderate	moderate
Vagn・Arpalv	Sweden	0.287925477831303	0.0249473393252434	0	0	0	0	-0.977011139451985	-0.929254528815558	-1	2.6	2.5	2.25	2.45	moderate	moderate	moderate	moderate
		Sweden	0.599771326863091	0.0557350447391132	0	0.0564356435643564	0.0306930693069307	0	-0.974984219826403	-0.884858515886815	-1	2.6	2.5	2.5	2.53333333333333	moderate	moderate	moderate	moderate
		Sweden	0.403411805843126	0.0225196566737334	0	0.300990099009901	0.122772277227723	0	-0.864042499097741	-0.871077086797101	-1	2.8	2.5	2.25	2.51666666666667	moderate	moderate	moderate	moderate
Drags・	Sweden	0.0876878799034092	0.00406564163217027	0.00406564163217027	0.689108910891089	0.61980198019802	0.958415841584158	-0.950167874878094	-0.969967443563643	-0.872581794281901	2.6	2.5	2.25	2.45	moderate	moderate	moderate	moderate
Kar	Kar?ﾂn	Sweden	0.139392028530376	0.00515188834154345	0	0.77029702970297	0.630693069306931	0	-0.940052973767534	-0.966781249820741	-1	2.8	2.5	2.5	2.6	moderate	moderate	moderate	moderate
Svin	Hagl・Sweden	0.105323843067528	0.00444513281457038	0.000892060660124927	0.225742574257426	0.0386138613861386	0.547524752475248	-0.966721668786614	-0.975340493921067	-0.975594210852412	3	2.5	2.5	2.66666666666667	high	moderate	moderate	moderate
Arn・L?ﾑng?ﾂ	Sweden	0.0677362476188245	0.00670974482287213	0	0.00099009900990099	0.0118811881188119	0	-0.971546462602696	-0.957229933086174	-1	3.2	3	3	3.06666666666667	high	high	high	high
Utkningen		Sweden	0.336531867628751	0.0319321385003512	0.0021929824561403	0.00099009900990099	0.0128712871287129	0	-0.975536105604939	-0.913497345187997	-0.957298893034202	3	3	2.5	2.83333333333333	high	high	moderate	moderate
Mﾕnsaholme		Sweden	0.161292042685364	0.0127642538230974	0.00331125827814571	0.0613861386138614	0.0396039603960396	0.635643564356436	-0.976643002318808	-0.951604490823211	-0.924374164985879	3	3	2.5	2.83333333333333	high	high	moderate	moderate
		Sweden	0.0254263595593069	0.00517547215660796	0.00331125827814571	0.0891089108910891	0.4	0.931683168316832	-0.990455677090411	-0.968771464119688	-0.905722122788546	3	3	2.5	2.83333333333333	high	high	moderate	moderate
		Sweden	0.505910745557649	0.0347205303369638	0.00187265917602997	0.0485148514851485	0.00396039603960396	0.238613861386139	-0.993988447409999	-0.961124908436286	-0.976022182416234	3.6	3	3	3.2	high	high	high	high
Vallholme		Sweden	0.405299976301493	0.0138909457347181	0.00750872270045844	0.296039603960396	0.0188118811881188	0.768316831683168	-0.897659662316354	-0.930922818854473	-0.804957254688338	3	3	2.5	2.83333333333333	high	high	moderate	moderate
Mj		Sweden	0.0506587244732584	0.00162074554294978	0	0.8	0.631683168316832	0	-0.979763802250736	-0.989919212891226	-1	3.2	3	2.5	2.9	high	high	moderate	moderate
		Sweden	0.0876878799034092	0.00406564163217027	0.00406564163217027	0.700990099009901	0.686138613861386	0.96039603960396	-0.962853065765838	-0.973977291573732	-0.88095751148834	3.2	3	2.5	2.9	high	high	moderate	moderate
Jogges・Har・Sweden	0.0199230909090908	0.00197628458498023	0	0.572277227722772	0.702970297029703	0	-0.992132706869722	-0.987776740937704	-1	2.8	3	2.75	2.85	moderate	high	moderate	moderate
Kid・	Sweden	0.254906527482405	0.021040031506961	0.00518391745417568	0.00099009900990099	0	0.542574257425743	-0.953456440359077	-0.910676125884943	-0.875078836077368	2.6	2.5	2.5	2.53333333333333	moderate	moderate	moderate	moderate
Spjuts・	Sweden	0.14257669792504	0.00822072917640803	0.00228310502283102	0.264356435643564	0.132673267326733	0.738613861386138	-0.936964150969358	-0.946273859428685	-0.932486062203553	3	3	2.75	2.91666666666667	high	high	moderate	moderate
Skaft・	Sweden	0.0309263285912041	0.00135018517852647	0	0.38019801980198	0.112871287128713	0	-0.986830702519742	-0.99133607368834	-1	3.2	3	3	3.06666666666667	high	high	high	high
		Sweden	1.18288200331249	0.131025034175328	0.00975781305097045	0.0405940594059406	0.0702970297029703	0.345544554455446	-0.99367642737654	-0.900638748349633	-0.89614763490203	3.2	3	2.75	2.98333333333333	high	high	moderate	moderate
Skall・Knivlen	Sweden	0.155555796130221	0.0127171682958516	0	0.0227722772277228	0.0257425742574257	0	-0.979072105387267	-0.95348351763982	-1	3	3	2.5	2.83333333333333	high	high	moderate	moderate
Arp・	Sweden	0.196662832842476	0.0123104954499449	0	0.0356435643564356	0	0	-0.979905557012397	-0.960626508490093	-1	3	3	3	3	high	high	high	high
Enskar	Enskar	Sweden	0.814020904010967	0.0781156196700473	0.0103385566294334	0	0.00099009900990099	0.302970297029703	-0.973659648750379	-0.857418750456384	-0.833080455593438	2.2	2.5	2	2.23333333333333	moderate	moderate	moderate	moderate
		Sweden	0.00716204477611924	0.00106609808102343	0	0.384158415841584	0.447524752475248	0	-0.997215916772262	-0.993456561033161	-1	3	3	2.5	2.83333333333333	high	high	moderate	moderate
		Sweden	0.075488152169566	0.00422351071557404	0	0.453465346534654	0.342574257425742	0	-0.97149173249194	-0.974440123093115	-1	3	3	3	3	high	high	high	high
		Sweden	0.062949294912337	0.00520465405200087	0	0.0445544554455446	0.00891089108910891	0	-0.980507802429561	-0.971409894263873	-1	3.4	3	2.5	2.96666666666667	high	high	moderate	moderate
Vangso	Vangso	Sweden	0.0268459201970431	0.000985221674876802	0	0.616831683168317	0.41980198019802	0	-0.989534719484155	-0.99394461715007	-1	3	3	3	3	high	high	high	high
		Sweden	0.0756111470660932	0.00281461212985967	0	0.452475247524753	0.135643564356436	0	-0.971617753556896	-0.98301677349877	-1	3	3	2.5	2.83333333333333	high	high	moderate	moderate
Saljon	Saljon	Sweden	0.342505634301112	0.0288846004765295	0.000892060660124927	0	0	0.1	-0.970300554625854	-0.91472416031552	-0.981906488846442	2.4	2.5	2.5	2.46666666666667	moderate	moderate	moderate	moderate
		Sweden	0.00408040839416101	0.000364963503649673	0	0.207920792079208	0	0	-0.998580663085415	-0.997878151870837	-1	3	3	2.75	2.91666666666667	high	high	moderate	moderate
		Australia	0.241467549242424	0.0221861471861472	0	0.80990099009901	0.828712871287129	0	-0.899327097712664	-0.859095499515523	-1	3.4	3	3.5	3.3	high	high	high	high
Norjegryt	Norjegryt	Sweden	0.0301784745031528	0.00240375751971933	0	0.421782178217822	0.328712871287129	0	-0.994612810946397	-0.989906902840048	-1	3.2	2.5	2	2.56666666666667	high	moderate	moderate	moderate
		Sweden	0.0356153154362421	0.00167785234899331	0	0.749504950495049	0.684158415841584	0	-0.986132882203837	-0.989693619452554	-1	3.6	3.5	3	3.36666666666667	high	high	high	high
		Sweden	0.00408040839416101	0.000364963503649673	0	0.22970297029703	0	0	-0.998411259224713	-0.997758174158292	-1	3.6	3.5	3	3.36666666666667	high	high	high	high
Arno	Arno	Sweden	2.28498258038833	0.150568939541962	0.024606223877068	0	0	0.133663366336634	-0.909231093173247	-0.696254681669621	-0.583411944003327	3.4	2.5	2.25	2.71666666666667	high	moderate	moderate	moderate
		Sweden	0.0159647903797455	0.000506329113924009	0	0.518811881188119	0.099009900990099	0	-0.993839024937023	-0.996903288265367	-1	3.6	3.5	3	3.36666666666667	high	high	high	high
Verko	Verk?ﾂ	Sweden	0.7366506030738	0.0363849494108652	0.00465244123538744	0.163366336633663	0.0178217821782178	0.357425742574257	-0.896175001243932	-0.863857792156685	-0.894406945664256	4.2	3.5	3.5	3.73333333333333	very high	high	high	high
		Sweden	0.576958007637145	0.0292579894589797	0.00317516568295595	0.00099009900990099	0	0.18019801980198	-0.986569233156457	-0.954522587549935	-0.952498212117558	3	3	2.5	2.83333333333333	high	high	moderate	moderate
		Sweden	0.123200567359787	0.0105737572024254	0	0.0178217821782178	0.0099009900990099	0	-0.979535282366241	-0.957134495882208	-1	3	3	2.5	2.83333333333333	high	high	moderate	moderate
Langorarna	Langorarna	Sweden	0.269088135267396	0.0150810227625031	0.000892060660124927	0.102970297029703	0.00891089108910891	0.242574257425743	-0.919420445084178	-0.91849919386013	-0.975895446375544	3.2	3	2.75	2.98333333333333	high	high	moderate	moderate
		Sweden	0.13416227663558	0.00795348859611466	0.00406564163217027	0.175247524752475	0.161386138613861	0.74059405940594	-0.948909772617738	-0.951671146282158	-0.883857395501299	3	3	3	3	high	high	high	high
Asposkar	Asposkar	Sweden	6.88065608891752	0.473173684753219	0.0142676672476346	0.0108910891089109	0.0108910891089109	0.00891089108910891	-0.500816284007664	0.280554818052159	-0.722312802026496	2	2	2	2	moderate	moderate	moderate	moderate
		Sweden	0.0398940900981284	0.000892060660124927	0.000892060660124927	0.773267326732673	0.335643564356436	0.910891089108911	-0.984473782432073	-0.994521609197372	-0.974387972793667	3	3	2.75	2.91666666666667	high	high	moderate	moderate
		Sweden	0.172522485535047	0.00946667530689426	0.00447608747897132	0.225742574257426	0.0811881188118812	0.767326732673267	-0.945325194302799	-0.947406199603869	-0.877453908416346	3.6	3.5	3.25	3.45	high	high	high	high
		Sweden	0.00408040839416101	0.000364963503649673	0	0.196039603960396	0	0	-0.998417082752529	-0.997762186583546	-1	3.8	3.5	3.75	3.68333333333333	high	high	high	high
		Sweden	0.0268459201970431	0.000985221674876802	0	0.682178217821782	0.401980198019802	0	-0.995230305259082	-0.995872696309914	-1	3.6	3.5	3.25	3.45	high	high	high	high
		Sweden	0.584388986262225	0.0401757644172692	0.0049577022922952	0	0	0.0643564356435644	-0.940729325558453	-0.871966451698049	-0.895729718577677	3.2	3	2.75	2.98333333333333	high	high	moderate	moderate
		Sweden	0.0123213877656904	0.00222484663258771	0	0.117821782178218	0.315841584158416	0	-0.994725435420098	-0.985686694179185	-1	3.6	3.5	3.25	3.45	high	high	high	high
Vammo	Vammo	Sweden	0.0319481588263269	0.0016082746343784	0	0.326732673267327	0.179207920792079	0	-0.986432889867582	-0.989693771082959	-1	3.2	3	2.75	2.98333333333333	high	high	moderate	moderate
		Sweden	0.0159266258278146	0.00331125827814571	0.00331125827814571	0.526732673267327	0.746534653465346	0.961386138613861	-0.99384296593257	-0.979730994559656	-0.905077477665228	3.6	3.5	3.5	3.53333333333333	high	high	high	high
		Sweden	0.185839015748141	0.0089254946906956	0	0.116831683168317	0	0	-0.917761013066815	-0.941641568982694	-1	2.6	2.5	2.25	2.45	moderate	moderate	moderate	moderate
Vagno	Vagn?ﾂ	Sweden	1.54275558534395	0.0943633439973587	0.0225514732069114	0	0	0.182178217821782	-0.833531800314271	-0.690055711367051	-0.518850445709909	3.2	2.5	2.5	2.73333333333333	high	moderate	moderate	moderate
Skifteson	Skifteson	Sweden	0.0917682882975702	0.00443060513581994	0.00406564163217027	0.451485148514852	0.367326732673267	0.902970297029703	-0.933111948139828	-0.963046693303377	-0.865026759041805	3	2.5	2.5	2.66666666666667	high	moderate	moderate	moderate
Stickelon	Stickelon	Sweden	0.00408040839416101	0.000364963503649673	0	0.201980198019802	0	0	-0.997718720375176	-0.997325444877751	-1	2.8	2.5	2.5	2.6	moderate	moderate	moderate	moderate
		Sweden	0.0368232790262174	0.00187265917602997	0.00187265917602997	0.753465346534653	0.705940594059406	0.961386138613861	-0.98524158711591	-0.988333460563753	-0.945867062488209	3	3	2.75	2.91666666666667	high	high	moderate	moderate
		Australia	0.0418189956709953	0.00432900432900429	0	0.724752475247525	0.767326732673267	0	-0.989545114326729	-0.978576956156928	-1	3.2	3	2.75	2.98333333333333	high	high	moderate	moderate
Sturko	Sturk?ﾂ	Sweden	2.27749942655141	0.206305661020011	0.0303891413137887	0	0	0.121782178217822	-0.61675763286545	-0.158348330511627	-0.281397906721433	2.2	2	2	2.06666666666667	moderate	moderate	moderate	moderate
Utlgan	Stenshamn	Sweden	1.2838751615401	0.0790327789075829	0.0171202966694811	0	0	0.249504950495049	-0.93215245750317	-0.816747128257675	-0.690356033001856	2.4	2	2.25	2.21666666666667	moderate	moderate	moderate	moderate
Lungskar	Ungsk	Sweden	0.584971550198099	0.0436054770092574	0.000892060660124927	0	0	0.00495049504950495	-0.96708563716426	-0.895750826508753	-0.983629942848531	3	2.5	2.75	2.75	high	moderate	moderate	moderate
Lilla Lﾕngen		Sweden	0.735802943557015	0.0440650085861143	0.0020521534675495	0	0	0.0297029702970297	-0.982775805548783	-0.931320670026145	-0.969259304779333	2.8	2.5	2.75	2.68333333333333	moderate	moderate	moderate	moderate
		Sweden	0.00408040839416101	0.000364963503649673	0	0.271287128712871	0	0	-0.998407584567904	-0.997755646185825	-1	3	2.75	3	2.91666666666667	high	moderate	high	moderate
		Sweden	0.00301395024390244	0.000975609756097562	0	0.0851485148514851	0.38019801980198	0	-0.998827998797263	-0.994010967911235	-1	3.4	3	3.25	3.21666666666667	high	high	high	high
Enesk		Sweden	0.2729606498872	0.0203938585624582	0	0	0	0	-0.924272463688298	-0.893819153688347	-1	3.2	3	2.75	2.98333333333333	high	high	moderate	moderate
Lﾕngask		Sweden	0.327546711462978	0.018772680832446	0.000892060660124927	0.0277227722772277	0	0.111881188118812	-0.957248468617809	-0.932341474759465	-0.980110341722924	2.8	3	3.25	3.01666666666667	moderate	high	high	high
Bjn		Sweden	0.0289185976845161	0.0014471780028944	0.0014471780028944	0.687128712871287	0.552475247524752	0.95049504950495	-0.988731402012783	-0.99110713231588	-0.958438092475064	3.2	3	2.75	2.98333333333333	high	high	moderate	moderate
Esturoy	Eysturoy	Faroe Islands	0.257113357434119	0.0120479078700628	0.00116009280742457	0.181188118811881	0.0762376237623762	0.412871287128713	-0.96456330020134	-0.955409225277317	-0.973806144098132	2	1.5	2	1.83333333333333	moderate	low	moderate	low
Suduroy	Sudhuroy	Faroe Islands	0.217475381466935	0.0130584006001547	0.00303275198345454	0.30990099009901	0.236633663366337	0.784158415841584	-0.965422098292524	-0.948179963015829	-0.929220552256693	2.2	1.5	2.25	1.98333333333333	moderate	low	moderate	low
Sandoy	Nolsoy	Faroe Islands	0.0347367327526464	0.00259115439209767	0.00116009280742457	0.161386138613861	0.107920792079208	0.723762376237624	-0.983313610735025	-0.982366154252465	-0.965029622263047	1.8	1.5	2.25	1.85	low	low	moderate	low
Bordo	Bordhoi	Faroe Islands	0.0113911934614307	0.0014664337624809	0	0.110891089108911	0.176237623762376	0	-0.994814074653547	-0.990278307111976	-1	2	1.5	2.25	1.91666666666667	moderate	low	moderate	low
Vidhoy	Bordhoi	Faroe Islands	0.0234942795823661	0.00116009280742457	0.00116009280742457	0.653465346534653	0.496039603960396	0.947524752475248	-0.993711019590907	-0.994064451903973	-0.969456194208316	1.8	1.5	2.25	1.85	low	low	moderate	low
Kunoy		Faroe Islands	0.0378701998420234	0.000789889415481859	0	0.689108910891089	0.263366336633663	0	-0.990722379815179	-0.996129533376404	-1	1.4	1.75	2.5	1.88333333333333	low	low	moderate	low
Nolsoy	Nolsoy	Faroe Islands	0.00408040839416101	0.000364963503649673	0	0.227722772277228	0	0	-0.998175598608949	-0.997601696140591	-1	2.2	2	2.75	2.31666666666667	moderate	moderate	moderate	moderate
Grimsay	Grimsay	U.K. of Great Britain and Northern Ireland	0.392818658379384	0.0198050422298787	0.00531585700628556	0.101980198019802	0.0148514851485149	0.597029702970297	-0.963548185154643	-0.939563388593151	-0.890474046985727	2.8	2.25	2.25	2.43333333333333	moderate	moderate	moderate	moderate
		U.K. of Great Britain and Northern Ireland	0.211432237015758	0.00772458726850055	0.00116009280742457	0.213861386138614	0.0158415841584158	0.431683168316832	-0.947900338951288	-0.962041947008622	-0.970035874296707	3	2.75	2.75	2.83333333333333	high	moderate	moderate	moderate
Pyramid Rock	Hibbs Pyramid	Australia	0.0440270175596759	0.00495439519829765	0	0.528712871287129	0.664356435643564	0	-0.97045703534187	-0.960312137984303	-1	1.8	2.25	2	2.01666666666667	low	moderate	moderate	moderate
Wiay Island	Wiay Island	U.K. of Great Britain and Northern Ireland	0.0393698616822436	0.0018691588785047	0	0.754455445544554	0.672277227722772	0	-0.989425523190724	-0.990420677909924	-1	2.8	2.25	2	2.35	moderate	moderate	moderate	moderate
Little Broughton		Australia	0.964803243600173	0.0401092832577969	0	0.798019801980198	0.702970297029703	0	-0.733547834741642	-0.791632940211569	-1	3.6	3.75	2.75	3.36666666666667	high	high	moderate	high
		Australia	1.10132069589963	0.13527714085174	0	0.613861386138614	0.764356435643564	0	-0.660781034388544	-0.258818532129056	-1	3.4	3.25	3.5	3.38333333333333	high	high	high	high
Skye	Sky	U.K. of Great Britain and Northern Ireland	3.73789544777261	0.139161750931041	0.0591850111108588	0.0316831683168317	0	0.447524752475248	-0.388607802321857	-0.440074931782602	0.390368049137467	2.2	1.75	1.75	1.9	moderate	low	low	low
Mainland	Shetland	U.K. of Great Britain and Northern Ireland	0.862051871114159	0.0482772559202024	0.0105266298217316	0.00297029702970297	0	0.430693069306931	-0.868792598846415	-0.812457631464824	-0.756796086984949	2.2	1.5	1	1.56666666666667	moderate	low	low	low
Mull	Erraid	U.K. of Great Britain and Northern Ireland	5.52197092929049	0.194832672447401	0.0698682868770351	0.0366336633663366	0	0.330693069306931	-0.506391804277026	-0.416199539463948	0.427136207366291	2.6	2	2	2.2	moderate	moderate	moderate	moderate
Pomona	Mainland	U.K. of Great Britain and Northern Ireland	1.0754890312607	0.0794740718075525	0.0325167159071384	0	0	0.516831683168317	-0.7970914200531	-0.657167929858288	-0.210458755774565	2	1.75	1.5	1.75	moderate	low	low	low
Yell	Yell	U.K. of Great Britain and Northern Ireland	0.358703191223718	0.0147787202044527	0.00433525849038052	0.137623762376238	0.00198019801980198	0.631683168316832	-0.903272835368336	-0.924113665888816	-0.885663495497002	2.2	1.5	1.25	1.65	moderate	low	low	low
Hoy	Hoy	U.K. of Great Britain and Northern Ireland	1.86475142502228	0.0317522067365701	0.0160992580623145	0.433663366336634	0.0138613861386139	0.682178217821782	-0.394483643704116	-0.82148937632233	-0.556747059846252	1.8	1.5	1.75	1.68333333333333	low	low	low	low
Unst	Unst	U.K. of Great Britain and Northern Ireland	0.78230527936473	0.0300506381252654	0.0116304722270004	0.202970297029703	0.00099009900990099	0.610891089108911	-0.888188468455977	-0.886789741111765	-0.735176405712991	2.2	1.5	1.25	1.65	moderate	low	low	low
Rum	Rhum	U.K. of Great Britain and Northern Ireland	2.03760735483747	0.0357261834886848	0.0182883553751693	0.554455445544554	0.0683168316831683	0.793069306930693	-0.495032468633046	-0.823954587163268	-0.527004132966283	1.6	2	2	1.86666666666667	low	moderate	moderate	low
Coll	Coll	U.K. of Great Britain and Northern Ireland	2.81003264186924	0.0943711649853731	0.039183718673981	0.287128712871287	0.0396039603960396	0.617821782178218	-0.474100201010711	-0.594504025022583	-0.0503510647024307	2.2	2	1.5	1.9	moderate	moderate	low	low
Raasay	Raasay	U.K. of Great Britain and Northern Ireland	0.443056190173481	0.019387810336422	0.00116009280742457	0.158415841584158	0.0217821782178218	0.256435643564356	-0.904439015168781	-0.910722769569494	-0.970945441298543	1.6	1.75	2.25	1.86666666666667	low	low	moderate	low
Barra	Barra	U.K. of Great Britain and Northern Ireland	0.847851159939644	0.0614015704269006	0.0366424181820469	0.0712871287128713	0.0376237623762376	0.705940594059406	-0.898644569070827	-0.787985922554958	-0.199452468138753	2.4	1.75	1.5	1.88333333333333	moderate	low	low	low
Sanday	Sanday	U.K. of Great Britain and Northern Ireland	0.603496074275999	0.0282016759898026	0.0130776502298948	0.102970297029703	0	0.665346534653465	-0.863563194735145	-0.867121199064465	-0.668883402378234	2.4	1.75	1	1.71666666666667	moderate	low	low	low
Westray	Westray	U.K. of Great Britain and Northern Ireland	0.364324501281033	0.0248546059754582	0.0144270454017249	0.0851485148514851	0.0099009900990099	0.70990099009901	-0.908163856348285	-0.876505890849514	-0.625399197009687	2	1.75	1.5	1.75	moderate	low	low	low
Rousay	Rousay	U.K. of Great Britain and Northern Ireland	0.583515818389286	0.0506686233315309	0.0359651689364901	0.0910891089108911	0.00891089108910891	0.674257425742574	-0.909419409283684	-0.801266755439408	-0.165274006558033	1.6	1.75	1.5	1.61666666666667	low	low	low	low
Fetlar	Fetlar	U.K. of Great Britain and Northern Ireland	0.338329386107991	0.0175062533800899	0.00537199064647387	0.0752475247524752	0.00792079207920792	0.646534653465346	-0.928543085185688	-0.920208334776273	-0.866110464909313	2	1.5	1.5	1.66666666666667	moderate	low	low	low
Stronsay	Stronsay	U.K. of Great Britain and Northern Ireland	0.488570839720304	0.0212561001223428	0.0107384115668755	0.171287128712871	0.0099009900990099	0.714851485148515	-0.88472948230948	-0.897740063173527	-0.725412460818039	2.2	1.75	1.25	1.73333333333333	moderate	low	low	low
Eigg	Eigg	U.K. of Great Britain and Northern Ireland	2.12918712596901	0.0630204381051419	0.0349688730427283	0.343564356435644	0.0475247524752475	0.735643564356435	-0.540405799551835	-0.709692210918016	-0.12404534877608	2	2.25	2.25	2.16666666666667	moderate	moderate	moderate	moderate
Shapinsay	Shapinsay	U.K. of Great Britain and Northern Ireland	0.438313559829731	0.0206805549036277	0.00907945181883718	0.0831683168316832	0.00099009900990099	0.665346534653465	-0.891464525246714	-0.898134636985236	-0.765220652129625	2.2	2.25	2	2.15	moderate	moderate	moderate	moderate
Eday	Eday	U.K. of Great Britain and Northern Ireland	0.337007348888688	0.0138611600931156	0.00344308106828817	0.207920792079208	0.00495049504950495	0.664356435643564	-0.934610123847239	-0.939382829672372	-0.915853964862825	2.4	2	1.5	1.96666666666667	moderate	moderate	low	low
Bressay	Bressay	U.K. of Great Britain and Northern Ireland	0.112280547316554	0.00746906235624356	0.00116009280742457	0.0297029702970297	0.00792079207920792	0.442574257425743	-0.976193209568574	-0.965892043575748	-0.971060189774506	2.2	1.75	1.5	1.81666666666667	moderate	low	low	low
Creag	Bernera	U.K. of Great Britain and Northern Ireland	1.76745033004693	0.157732449434902	0.0522392812728373	0	0	0.4	-0.944465316478669	-0.716197257842641	-0.162298785104299	2.4	2.75	1.75	2.3	moderate	moderate	low	moderate
Whalsey	Whalsey	U.K. of Great Britain and Northern Ireland	0.302503745211425	0.0148359084496218	0.0020521534675495	0.0554455445544555	0	0.388118811881188	-0.948807431214625	-0.939307379318246	-0.951409713527733	2	2	1.75	1.91666666666667	moderate	moderate	low	low
West Burra	West Burra	U.K. of Great Britain and Northern Ireland	0.237955115422467	0.0098210233272008	0.00116009280742457	0.174257425742574	0.00891089108910891	0.416831683168317	-0.958770412369067	-0.959358219175411	-0.972381387264223	2.4	2.25	1.75	2.13333333333333	moderate	moderate	low	moderate
Foula	Foula	U.K. of Great Britain and Northern Ireland	0.237955115422467	0.0098210233272008	0.00116009280742457	0.144554455445545	0.0158415841584158	0.376237623762376	-0.955524410505884	-0.957827595203512	-0.971892681883544	2.2	2	1.5	1.9	moderate	moderate	low	low
Papa Westray		U.K. of Great Britain and Northern Ireland	0.44881893235714	0.0184028424304078	0.00975781305097045	0.216831683168317	0.0267326732673267	0.753465346534653	-0.85661960631013	-0.89735963814849	-0.732355608741598	2	2.25	1.75	2	moderate	moderate	low	moderate
Papa Stour Island		U.K. of Great Britain and Northern Ireland	0.199325849742322	0.00716756122210993	0.00116009280742457	0.269306930693069	0.0158415841584158	0.581188118811881	-0.930111486063839	-0.958166490732826	-0.967487205305496	2.4	2	1.5	1.96666666666667	moderate	moderate	low	low
Fair Isle		U.K. of Great Britain and Northern Ireland	0.218846240145917	0.0211553317842524	0.00116009280742457	0.00099009900990099	0	0.254455445544555	-0.983025150150548	-0.940849005413256	-0.977069370287498	2.4	2	1.75	2.05	moderate	moderate	low	moderate
North Ronaldsay	North Ronaldshay	U.K. of Great Britain and Northern Ireland	0.289382888746489	0.017639341976348	0.00818739115871225	0.168316831683168	0.0574257425742574	0.771287128712871	-0.902343554515193	-0.898951355823028	-0.772562632068037	2.4	2.25	1.5	2.05	moderate	moderate	low	moderate
Eriskay		U.K. of Great Britain and Northern Ireland	0.375169647058823	0.0588235294117647	0	0.945544554455445	0.969306930693069	0	-0.894086365722283	-0.691119222587482	-1	2.4	2.25	2	2.21666666666667	moderate	moderate	moderate	moderate
Black Rocks	Black Rocks	Australia	3.67669108539708	0.203997985270706	0	0.926732673267327	0.925742574257426	0	-0.0172487122372715	0.043003697287714	-1	3.2	3.25	2.75	3.06666666666667	high	high	moderate	high
		U.K. of Great Britain and Northern Ireland	0.24415879565722	0.0124721753072118	0.00116009280742457	0.211881188118812	0.0178217821782178	0.448514851485149	-0.938590137960711	-0.938096744098921	-0.969893382598053	2.6	2.25	2.5	2.45	moderate	moderate	moderate	moderate
Eilean Shona	Shona	U.K. of Great Britain and Northern Ireland	1.52778482076694	0.0204120575572588	0.0185428986787541	0.868316831683168	0.592079207920792	0.922772277227723	-0.328245405029694	-0.866955816088766	-0.452364140671606	1.6	2.25	2	1.95	low	moderate	moderate	low
Egilsay		U.K. of Great Britain and Northern Ireland	0.303355715947646	0.0156462454476145	0.00907945181883718	0.0801980198019803	0.0207920792079208	0.774257425742574	-0.920459865939131	-0.920750664461771	-0.76209107709519	2	2.25	2	2.08333333333333	moderate	moderate	moderate	moderate
		U.K. of Great Britain and Northern Ireland	0.094250476950951	0.00375837036315141	0.000892060660124927	0.368316831683168	0.0871287128712871	0.635643564356436	-0.961690197943263	-0.97642438225701	-0.974129121041865	2.4	2	2.25	2.21666666666667	moderate	moderate	moderate	moderate
Noss Island	Isle of Noss	U.K. of Great Britain and Northern Ireland	0.0796030961614373	0.00546792665563145	0	0.0544554455445544	0.0118811881188119	0	-0.972279117065298	-0.968192529993173	-1	2.4	2	2	2.13333333333333	moderate	moderate	moderate	moderate
Trondra Island		U.K. of Great Britain and Northern Ireland	0.103097375743803	0.00662801946305602	0.00116009280742457	0.0772277227722772	0.00297029702970297	0.584158415841584	-0.961956974246277	-0.960339409373864	-0.967100521663998	1.6	1.75	1.25	1.53333333333333	low	low	low	low
Vaila Island		U.K. of Great Britain and Northern Ireland	0.293145322784881	0.0129456522576298	0.0020521534675495	0.176237623762376	0.0356435643564356	0.523762376237624	-0.969599194582348	-0.958294047841163	-0.956616288446896	2.2	2	1.75	1.98333333333333	moderate	moderate	low	low
Gairsay		U.K. of Great Britain and Northern Ireland	0.141118066273474	0.00882951243076435	0.00116009280742457	0.0801980198019802	0.0227722772277228	0.406930693069307	-0.966449380666825	-0.957363479327615	-0.970283094039712	2.2	2.5	2.5	2.4	moderate	moderate	moderate	moderate
Fuday		U.K. of Great Britain and Northern Ireland	0.044535564814815	0.0092592592592593	0.0092592592592593	0.821782178217822	0.879207920792079	0.972277227722772	-0.988529991262142	-0.953509121663623	-0.758383102897508	2.6	2.75	2.5	2.61666666666667	moderate	moderate	moderate	moderate
Papa Little		U.K. of Great Britain and Northern Ireland	0.175816921579516	0.00604673491950724	0.00116009280742457	0.208910891089109	0	0.540594059405941	-0.972635229753687	-0.976252785587844	-0.973058584378811	2.4	2.5	2	2.3	moderate	moderate	moderate	moderate
Mousa Island		U.K. of Great Britain and Northern Ireland	0.211522971558975	0.00898421387139503	0.00116009280742457	0.142574257425743	0.00792079207920792	0.451485148514852	-0.970747457111961	-0.966693100911464	-0.97378551158979	2.6	2.75	2.25	2.53333333333333	moderate	moderate	moderate	moderate
Broughton		Australia	5.9876364057905	0.270185803989568	0.0263157894736842	0.568316831683168	0.628712871287129	0	-0.740593667923442	-0.431391246039934	-0.545433872971427	3.2	3.25	2	2.81666666666667	high	high	moderate	moderate
Isles of Saint Francis	Isles of Saint Francis	Australia	0.0912711738540194	0.0156451773900297	0.000892060660124927	0.215841584158416	0.424752475247525	0.605940594059406	-0.966676521489246	-0.906866342652308	-0.974763825505337	3.2	3	3.5	3.23333333333333	high	high	high	high
Saint Francis	Isles of Saint Francis	Australia	3.51099482214846	0.245266027051801	0.0272078501338091	0.343564356435644	0.638613861386139	0.094059405940594	-0.506388636567805	-0.0834019843867108	-0.382840435023212	2.4	2	2.5	2.3	moderate	moderate	moderate	moderate
Eilean Fladday	Fladday	U.K. of Great Britain and Northern Ireland	0.188875954963431	0.00756418560236005	0.00116009280742457	0.17029702970297	0.0158415841584158	0.42970297029703	-0.968247898028187	-0.969155423460714	-0.972573795646183	2.4	3	3.25	2.88333333333333	moderate	high	high	moderate
Hunda		U.K. of Great Britain and Northern Ireland	0.579215317982796	0.0277802164700825	0.0135555392978085	0.0673267326732673	0.00099009900990099	0.643564356435643	-0.775731991646758	-0.829820795780122	-0.611268008388291	2	1.75	1.5	1.75	moderate	low	low	low
		U.K. of Great Britain and Northern Ireland	0.248348247972916	0.0144622392525421	0.00818739115871225	0.19009900990099	0.111881188118812	0.82970297029703	-0.934262082174106	-0.926407896724253	-0.78499410514858	1.8	1.75	1.5	1.68333333333333	low	low	low	low
Papa Stronsay		U.K. of Great Britain and Northern Ireland	0.212472318245104	0.0110309347694291	0.00344319783025559	0.232673267326733	0.0891089108910891	0.78019801980198	-0.952216060005257	-0.948157960171982	-0.912926482191209	3	2.75	2	2.58333333333333	high	moderate	moderate	moderate
Linga		U.K. of Great Britain and Northern Ireland	0.0463157593931076	0.00271351366510741	0.00116009280742457	0.0495049504950495	0.0099009900990099	0.731683168316832	-0.979562536023387	-0.982282716522593	-0.965710142974184	1.6	1.5	1	1.36666666666667	low	low	low	low
Stockinish Island		U.K. of Great Britain and Northern Ireland	0.312006036940654	0.00775529534451968	0.00371111321558781	0.454455445544555	0.0267326732673267	0.762376237623762	-0.940542827497297	-0.966381772730636	-0.909681147973155	2.8	2.75	3	2.85	moderate	moderate	high	moderate
Eilean Chasgaidh	Eilean Chathastail	U.K. of Great Britain and Northern Ireland	0.556733538265613	0.0440835803685815	0.00233923866301933	0	0	0.176237623762376	-0.928906968616759	-0.842804775114062	-0.948106973165835	3	3.5	3.5	3.33333333333333	high	high	high	high
		Australia	0.0490364913793102	0.00862068965517238	0	0.823762376237624	0.884158415841584	0	-0.974664019721099	-0.939209889934783	-1	2.2	2.25	2.75	2.4	moderate	moderate	moderate	moderate
		U.K. of Great Britain and Northern Ireland	0.021843175824176	0.00156985871271587	0	0.661386138613861	0.631683168316832	0	-0.991111780988991	-0.990147314346272	-1	3.6	4	3.75	3.78333333333333	high	very high	high	high
		Australia	0.00220802188868062	0.000625390869293363	0	0.0643564356435644	0.217821782178218	0	-0.99922968180274	-0.996358811105668	-1	4	3.75	3.75	3.83333333333333	very high	high	high	high
Vementry Island		U.K. of Great Britain and Northern Ireland	0.175816921579516	0.00604673491950724	0.00116009280742457	0.197029702970297	0.00198019801980198	0.49009900990099	-0.935947648943573	-0.964042670956433	-0.967197739113561	1.8	1.5	1	1.43333333333333	low	low	low	low
Bleat Island	Eilean nan Gillean	U.K. of Great Britain and Northern Ireland	0.0251804372290606	0.00250359689219015	0	0.111881188118812	0.0722772277227723	0	-0.998443170626239	-0.993732978236107	-1	3.2	3.5	3.75	3.48333333333333	high	high	high	high
Handa Island		U.K. of Great Britain and Northern Ireland	1.08027116248756	0.0721884385390734	0.00681058974858961	0.00099009900990099	0	0.236633663366337	-0.997204727308689	-0.961576016192717	-0.938720837794522	2	2.5	2.5	2.33333333333333	moderate	moderate	moderate	moderate
The Sisters	The Sisters	Australia	125.683416385105	4.37084214880854	0.435695228466177	0.920792079207921	0.979207920792079	0.768316831683168	20.455713291091	16.9570563177518	9.33711473535632	2.4	1.75	2	2.05	moderate	low	moderate	moderate
South Coff Island	South Coff Island	Australia	0.198998915333823	0.0247248716067499	0	0.869306930693069	0.904950495049505	0	-0.974695620387585	-0.912016437929786	-1	4	4.25	4.25	4.16666666666667	very high	very high	very high	very high
		Australia	0.118595829117597	0.0126735836403778	0	0.731683168316832	0.730693069306931	0	-0.957708485009898	-0.925418046009771	-1	3.4	3.25	3	3.21666666666667	high	high	high	high
Casuarina Islets	Casuarina Islets	Australia	0.0420932654867257	0.00884955752212391	0	0.805940594059406	0.872277227722772	0	-0.986408635958592	-0.950384846142917	-1	4	3.75	3.25	3.66666666666667	very high	high	high	high
Sweet Island	Sweet Island	Australia	0.346037687500001	0.0208333333333334	0	0.923762376237624	0.908910891089109	0	-0.89222206752474	-0.885232207113899	-1	4	4.75	4.5	4.41666666666667	very high	very high	very high	very high
Goose		Australia	2.27646324144258	0.0576678279101056	0.0263157894736842	0.785148514851485	0.822772277227723	0	-0.355441907397732	-0.696753030304345	-0.298075724958997	3.4	3.25	3	3.21666666666667	high	high	high	high
Curta Rocks		Australia	0.00220802188868062	0.000625390869293363	0	0.0435643564356436	0.267326732673267	0	-0.999346755690364	-0.996640167422015	-1	3.6	3.25	3	3.28333333333333	high	high	high	high
		Australia	0.0614691972286562	0.0115713844501175	0	0.365346534653465	0.666336633663366	0	-0.975836611424166	-0.928589403350746	-1	3.6	3.25	2.5	3.11666666666667	high	high	moderate	high
		U.K. of Great Britain and Northern Ireland	0.0117499568690093	0.00159744408945683	0	0.423762376237624	0.59009900990099	0	-0.99746395265716	-0.992641596351306	-1	1.4	1.75	1.5	1.55	low	low	low	low
		U.K. of Great Britain and Northern Ireland	0.035069694436035	0.00530028176407681	0	0.0148514851485149	0.250495049504951	0	-0.999824696509385	-0.996110125937495	-1	1.6	1.75	1.5	1.61666666666667	low	low	low	low
Stacks of Duncansby		U.K. of Great Britain and Northern Ireland	0.124973515331537	0.00797909737593904	0.000892060660124927	0.0435643564356436	0.0188118811881188	0.331683168316832	-0.934218303444912	-0.943221904086423	-0.972534115703128	1.6	1.75	1.5	1.61666666666667	low	low	low	low
		Australia	0.592238889247582	0.0507413751088804	0	0.715841584158416	0.710891089108911	0	-0.832313405343455	-0.733175866031499	-1	4	3.75	3.5	3.75	very high	high	high	high
North Islet		Australia	2.28968104763577	0.0644631857591991	0.0263157894736842	0.730693069306931	0.730693069306931	0	-0.273219679257834	-0.641586969430908	-0.279263991353541	2.8	2.75	3	2.85	moderate	moderate	high	moderate
		U.K. of Great Britain and Northern Ireland	0.100656842937561	0.00406425858619352	0.000892060660124927	0.286138613861386	0.0247524752475248	0.610891089108911	-0.95900346394215	-0.974480456117712	-0.974117019786257	3.6	4	4.25	3.95	high	very high	very high	high
Great Berneray	Great Bernera	U.K. of Great Britain and Northern Ireland	0.374175166652856	0.0174207129441255	0.0020521534675495	0.183168316831683	0.0128712871287129	0.468316831683168	-0.93647496419395	-0.928621470585059	-0.951373607843248	2	1.75	2	1.91666666666667	moderate	low	moderate	low
Fedje	Feje	Norway	0.692185497760535	0.0389805811162151	0.0056923139265842	0	0	0.115841584158416	-0.990386330653238	-0.95290384792936	-0.924434911883565	2.6	2.5	2.75	2.61666666666667	moderate	moderate	moderate	moderate
Begla		Norway	0.0639713065613901	0.00210741247213531	0	0.642574257425742	0.257425742574257	0	-0.987593564350935	-0.990786099759906	-1	3.4	3.75	3.25	3.46666666666667	high	high	high	high
		Norway	0.0234942795823661	0.00116009280742457	0.00116009280742457	0.582178217821782	0.468316831683168	0.933663366336634	-0.990410387772063	-0.992708104215973	-0.966323337638313	3	3	3.25	3.08333333333333	high	high	high	high
Nesull	Nesullｰyni	Norway	0.00408040839416101	0.000364963503649673	0	0.240594059405941	0	0	-0.998340752130911	-0.997710179818123	-1	3.2	3.75	3.75	3.56666666666667	high	high	high	high
Vas・Vassｰya	Norway	0.0199230909090908	0.00197628458498023	0	0.52970297029703	0.653465346534653	0	-0.991899568183261	-0.987601360926973	-1	3.2	3.25	3	3.15	high	high	high	high
Utvaer	Utvaer	Norway	0.0552639490121897	0.00481751969684763	0	0.158415841584158	0.206930693069307	0	-0.973482765196874	-0.967232777221601	-1	3.6	3.5	3.25	3.45	high	high	high	high
		Norway	0	0.00684931506849318	0	0	0.825742574257426	0	-1	-0.955774549695536	-1	3.2	3.5	3.25	3.31666666666667	high	high	high	high
Buelandet	Buelandet	Norway	0.826210617412987	0.0510691819378618	0.00578243649327492	0.00792079207920792	0	0.303960396039604	-0.992885616001363	-0.951133212659081	-0.93127888868312	3.2	3	2.75	2.98333333333333	high	high	moderate	moderate
		Norway	0.0420658970991123	0.00182385217057746	0	0.477227722772277	0.228712871287129	0	-0.991823163921704	-0.992016962578853	-1	3.2	3.75	3.25	3.4	high	high	high	high
		Norway	0.121116231056805	0.00750874336947927	0	0.0900990099009901	0.00396039603960396	0	-0.97586897955993	-0.966736005825208	-1	3	3.75	3.25	3.33333333333333	high	high	high	high
		Norway	0	0.00684931506849318	0	0	0.823762376237624	0	-1	-0.955454444297864	-1	3	3	2.75	2.91666666666667	high	high	moderate	moderate
		Norway	0	0.00684931506849318	0	0	0.834653465346535	0	-1	-0.955454444297864	-1	2.4	3	2.75	2.71666666666667	moderate	high	moderate	moderate
Bremangerland	Bremangerlandet	Norway	1.36529329900399	0.103457153173402	0.0305002814050229	0	0	0.185148514851485	-0.858903467099739	-0.66726601220895	-0.355725670586635	2.2	1.75	2	1.98333333333333	moderate	low	moderate	low
Solundoyane	Solundｰyane	Norway	0.9445418860329	0.0530019218732465	0.00824333433474744	0	0	0.225742574257426	-0.89389442412509	-0.822458253358927	-0.822477080532716	2.4	2	2	2.13333333333333	moderate	moderate	moderate	moderate
Atloy	Atloy	Norway	1.01357998071076	0.0701423362923978	0.0114188846794652	0	0	0.222772277227723	-0.994715402842349	-0.947453753393761	-0.879170661008945	2.2	2	1.75	1.98333333333333	moderate	moderate	low	low
Ytre Sula	Ytre Solund	Norway	0.760481757009409	0.0440067797038014	0.00797541894941522	0	0	0.176237623762376	-0.914115526079211	-0.852206686675733	-0.828035261025173	2.4	2	2	2.13333333333333	moderate	moderate	moderate	moderate
Byrknesoy	Byrknesoy	Norway	0.445339822163279	0.0237114345255009	0.00233923866301933	0.0188118811881188	0	0.211881188118812	-0.922143625944892	-0.901446780035535	-0.944193641251595	2.4	2	2.25	2.21666666666667	moderate	moderate	moderate	moderate
Sandoy	Sandoy	Norway	1.75074264726264	0.0286280922153467	0.0198486501206639	0.645544554455445	0.195049504950495	0.814851485148515	0.0698002774580672	-0.780907636347597	-0.367404077535718	2	2	2	2	moderate	moderate	moderate	moderate
Alvoy	Alvoy	Norway	0.933136899355499	0.052448052732773	0.00824333433474744	0.0099009900990099	0	0.273267326732673	-0.818216158991061	-0.770187491900307	-0.798353004230456	2.6	2.25	2.5	2.45	moderate	moderate	moderate	moderate
Hisoy	Hisaroy	Norway	0.0159647903797455	0.000506329113924009	0	0.453465346534654	0.134653465346535	0	-0.996996468892716	-0.997818822336445	-1	2.4	2.5	2	2.3	moderate	moderate	moderate	moderate
		Norway	0.6081438937454	0.0339483516207192	0.0131147160858285	0.0435643564356436	0.00297029702970297	0.626732673267327	-0.895767129918387	-0.860255638796102	-0.688558409653088	2.2	2.5	2	2.23333333333333	moderate	moderate	moderate	moderate
Blomoy	Blomoyni	Norway	0.545292415627164	0.0235285467804503	0.00611779509971977	0.114851485148515	0.00099009900990099	0.491089108910891	-0.945686507616757	-0.925677443010796	-0.871868486990956	2.4	2.75	2.75	2.63333333333333	moderate	moderate	moderate	moderate
Hovden	Dumba	Norway	0.174407019634687	0.00626602595835157	0.00116009280742457	0.300990099009901	0.0514851485148515	0.601980198019802	-0.921463063966016	-0.958680418592326	-0.965548738165169	2.6	2.5	2	2.36666666666667	moderate	moderate	moderate	moderate
Losna	Losna	Norway	0.0701935013944723	0.00653957499187385	0	0.125742574257426	0.159405940594059	0	-0.951737053088968	-0.946987436928487	-1	1.4	2	2	1.8	low	moderate	moderate	low
Skorpo	Vevlingen	Norway	0.372324265087286	0.0325633516176742	0.0014471780028944	0	0	0.142574257425743	-0.981263292459983	-0.926275550502473	-0.97412040365613	2.6	2.5	2	2.36666666666667	moderate	moderate	moderate	moderate
Mjomna	Mjomen	Norway	0.178345203116601	0.00757812780504318	0.00344319783025559	0.265346534653465	0.0455445544554455	0.74059405940594	-0.9228190230568	-0.950987683185111	-0.898683697081495	2	2.5	2.5	2.33333333333333	moderate	moderate	moderate	moderate
Norra Hyltesk		Sweden	0.2081276948438	0.00688605958733579	0	0.451485148514852	0.0613861386138614	0	-0.994097550017646	-0.988214419553206	-1	2.6	2.5	2.75	2.61666666666667	moderate	moderate	moderate	moderate
Inlgan		Sweden	0.808497469186038	0.0504583747566486	0.000892060660124927	0.00099009900990099	0	0.00594059405940594	-0.85552160990132	-0.788021843204214	-0.978610172478054	2.8	2.5	2.75	2.68333333333333	moderate	moderate	moderate	moderate
Torraskar	Torraskar	Sweden	0.0703851183837182	0.00367796210361492	0.000892060660124927	0.263366336633663	0.0534653465346535	0.623762376237624	-0.976725653607221	-0.979138420943674	-0.975335820967521	3	4	3	3.33333333333333	high	very high	high	high
		Sweden	0.00716204477611924	0.00106609808102343	0	0.317821782178218	0.457425742574257	0	-0.997218318759558	-0.993459315606084	-1	3.8	3.5	3.75	3.68333333333333	high	high	high	high
		Sweden	0.00716204477611924	0.00106609808102343	0	0.38019801980198	0.469306930693069	0	-0.997213306599823	-0.993453569095437	-1	3	3	3.25	3.08333333333333	high	high	high	high
		Sweden	0.00716204477611924	0.00106609808102343	0	0.368316831683168	0.355445544554455	0	-0.997215094039858	-0.99345561781246	-1	3	3	3.25	3.08333333333333	high	high	high	high
Tornholmen	Tornholmen	Sweden	0.0852786442936212	0.0035738401969967	0.000892060660124927	0.468316831683168	0.189108910891089	0.695049504950495	-0.957615584778084	-0.975271087135401	-0.972896482554785	3.2	3	3	3.06666666666667	high	high	high	high
Svarto	Svarto	Sweden	0.00408040839416101	0.000364963503649673	0	0.211881188118812	0	0	-0.998653392083525	-0.997931906038873	-1	3.2	3	3	3.06666666666667	high	high	high	high
		Sweden	0.00716204477611924	0.00106609808102343	0	0.36039603960396	0.463366336633663	0	-0.997218318759558	-0.993459315606084	-1	3.6	3.5	3.75	3.61666666666667	high	high	high	high
Senoren	Senoren	Sweden	0.310956031771523	0.0248085651213757	0.00245945877924714	0.157425742574257	0.151485148514852	0.531683168316832	-0.942951858332376	-0.894432649486165	-0.940667155300244	2.2	2	2.25	2.15	moderate	moderate	moderate	moderate
Ytter		Sweden	1.24082145667394	0.102086561747055	0.00453222111915963	0	0	0.00099009900990099	-0.881596023379237	-0.684201402357203	-0.906014191956325	2.4	2	2.25	2.21666666666667	moderate	moderate	moderate	moderate
Landbrinken		Sweden	0.0261011067193668	0.00131752305665345	0	0.610891089108911	0.508910891089109	0	-0.989973540812169	-0.991960081548877	-1	3	3	2.5	2.83333333333333	high	high	moderate	moderate
		Sweden	0.00716204477611924	0.00106609808102343	0	0.321782178217822	0.366336633663366	0	-0.997213306599823	-0.993453569095437	-1	3.8	3.5	3.75	3.68333333333333	high	high	high	high
Svenon	Senoren	Sweden	1.73034897726019	0.148390872319045	0.00950100008311827	0	0	0.0891089108910891	-0.561757354338374	-0.260991631167094	-0.753034432368446	2	2	2	2	moderate	moderate	moderate	moderate
		Sweden	0.0289185976845161	0.0014471780028944	0.0014471780028944	0.739603960396039	0.605940594059406	0.962376237623763	-0.989240131699828	-0.991305299258769	-0.958880107733131	3.2	3	3.25	3.15	high	high	high	high
		Sweden	0.351655091790364	0.0250612398598692	0.000892060660124927	0	0	0.0811881188118812	-0.970047812387796	-0.926654699558083	-0.981981246442759	2.8	2.5	2.75	2.68333333333333	moderate	moderate	moderate	moderate
		Sweden	0.075142327954	0.00276264625426726	0.000892060660124927	0.568316831683168	0.140594059405941	0.767326732673267	-0.973069065347226	-0.983702368301533	-0.974871857050763	3.8	3.5	3.5	3.6	high	high	high	high
Langaskar	Langaskar	Sweden	0.073041969554742	0.00543371155930095	0	0.148514851485149	0.0811881188118812	0	-0.962371230876737	-0.961738007827423	-1	2.8	2.5	2.75	2.68333333333333	moderate	moderate	moderate	moderate
Vaeroya	Vaerlandet	Norway	0.836509243351352	0.0548760361985266	0.0034993314704439	0	0	0.0871287128712871	-0.988477563390662	-0.933966085014898	-0.953635474425955	2.4	2.5	2.25	2.38333333333333	moderate	moderate	moderate	moderate
Askrova		Norway	0.141246847557539	0.0110892717786465	0	0.102970297029703	0.0653465346534654	0	-0.935412175394865	-0.926325603001336	-1	2.8	2.5	2.25	2.51666666666667	moderate	moderate	moderate	moderate
Tofta	Toftｰy	Norway	0.387181593240001	0.0239061318947323	0.00272749092654678	0.0118811881188119	0.00099009900990099	0.253465346534654	-0.927620194279721	-0.897336035585922	-0.933914285592385	2	2.25	2.5	2.25	moderate	moderate	moderate	moderate
Nesｰy		Norway	0.105859285907676	0.00868611581493452	0	0.0633663366336634	0.0584158415841584	0	-0.945746762940746	-0.9389903410112	-1	2.4	2.5	2	2.3	moderate	moderate	moderate	moderate
Risholmen		Norway	0.437840314322833	0.01623226074939	0.00371111321558781	0.221782178217822	0.0514851485148515	0.573267326732673	-0.792231443208362	-0.890189786386823	-0.888446560475364	2.4	2.75	2.75	2.63333333333333	moderate	moderate	moderate	moderate
Reksten Island	Reksten	Norway	0.712967515773359	0.0487404928590626	0.0034993314704439	0	0	0.114851485148515	-0.888892958467486	-0.808466198032806	-0.918709853756139	2.6	2.5	2	2.36666666666667	moderate	moderate	moderate	moderate
Utsira		Norway	2.87061852745406	0.140681373556178	0.0184384967253338	0.00495049504950495	0	0.308910891089109	-0.705817411828193	-0.549397894597052	-0.611270083999101	2.2	2.5	3	2.56666666666667	moderate	moderate	high	moderate
Batalden		Norway	0.750946173885439	0.0619286040582135	0.020881507286737	0	0	0.382178217821782	-0.993684267226302	-0.941419246425454	-0.753184133129245	2.6	2.5	1.75	2.28333333333333	moderate	moderate	low	moderate
Lokｰya	Lokｰyna	Norway	0.345223335851531	0.0122494927658273	0.00489025907118257	0.140594059405941	0	0.686138613861386	-0.915104629624792	-0.9398663526545	-0.873748336410684	2.2	2.25	2.5	2.31666666666667	moderate	moderate	moderate	moderate
Alden		Norway	0.539908143970645	0.0347075936251906	0.00260727081031897	0	0	0.193069306930693	-0.976444839284063	-0.926707588162251	-0.95489022624854	2.4	2.25	1.75	2.13333333333333	moderate	moderate	low	moderate
Tvibyrgje		Norway	0.134629502822896	0.0117203273455091	0	0	0.00099009900990099	0	-0.965085878261705	-0.940953151878934	-1	2	2.5	2	2.16666666666667	moderate	moderate	moderate	moderate
Hille		Norway	0.251321147979843	0.0189762105624649	0.0107754774228091	0.149504950495049	0.0772277227722773	0.77029702970297	-0.895555091384975	-0.879670622626478	-0.685889402545892	2.4	2.5	2.5	2.46666666666667	moderate	moderate	moderate	moderate
Kyrkjeholmen		Norway	0.248758815561546	0.00866257126972791	0.00335307526356487	0.486138613861386	0.186138613861386	0.551485148514851	-0.867194756101702	-0.937931130532946	-0.896422405567138	2.4	2.75	3	2.71666666666667	moderate	moderate	high	moderate
Hﾕgｰy		Norway	0.197211181611819	0.0132559346217362	0.0014471780028944	0.0099009900990099	0	0.254455445544554	-0.971909212789869	-0.950143538382245	-0.967073982071503	2.4	2.5	2.25	2.38333333333333	moderate	moderate	moderate	moderate
Store Lango	Storelangｰyni	Norway	0.0570335318762044	0.00277447484662741	0.000892060660124927	0.36039603960396	0.120792079207921	0.802970297029703	-0.970249161029305	-0.980343939112006	-0.972591406725513	2.6	3	3	2.86666666666667	moderate	high	high	moderate
Lille Batalden	Fanｰyna	Norway	0.543648551161127	0.0302974285779185	0.00233923866301933	0	0	0.140594059405941	-0.940663836591819	-0.899928791260922	-0.949958615522705	3	2.75	2.25	2.66666666666667	high	moderate	moderate	moderate
		Norway	0.108784908879798	0.00545469656118092	0	0.432673267326733	0.182178217821782	0	-0.939377544558936	-0.960089711211224	-1	2.4	3.25	3.25	2.96666666666667	moderate	high	high	moderate
Herdla	Herlｰy	Norway	0.34400992357622	0.0232550931364034	0.0034993314704439	0	0	0.363366336633663	-0.906361067815886	-0.880041402122154	-0.90750941868002	2.6	3.25	3.25	3.03333333333333	moderate	high	high	high
Rot	Rotｰyni	Norway	0.0286536225719372	0.00231884135898885	0.00116009280742457	0.344554455445545	0.407920792079208	0.86039603960396	-0.98287240390093	-0.98244339447468	-0.963214666383383	2.4	3.25	3.25	2.96666666666667	moderate	high	high	moderate
Melvｵr		Norway	0.351899674902131	0.0402442929000329	0.0014471780028944	0	0.00099009900990099	0.10990099009901	-0.961157959259297	-0.866343768957833	-0.968961076715689	3.2	2.75	2.25	2.73333333333333	high	moderate	moderate	moderate
Turｰy	Turｰyna	Norway	0.175401292948108	0.00741030154035172	0	0.447524752475248	0.142574257425743	0	-0.913651171493715	-0.948963006287097	-1	3	3.25	3.5	3.25	high	high	high	high
Rｰytingja		Norway	0.0507390672824504	0.00200255279057537	0.00116009280742457	0.57029702970297	0.261386138613861	0.88019801980198	-0.970850818089172	-0.985128772700171	-0.963550953023141	2.8	3	3.25	3.01666666666667	moderate	high	high	high
?ra		Norway	0.0603175586085835	0.00303275198345454	0.00303275198345454	0.648514851485148	0.521782178217822	0.955445544554456	-0.960688842866478	-0.976048828582313	-0.901890537759214	3	3	3.25	3.08333333333333	high	high	high	high
Oldra		Norway	0.402255583115965	0.0258406938894603	0.0034993314704439	0.00099009900990099	0	0.363366336633663	-0.962807616581657	-0.92128452447304	-0.927961563748607	3	3	3	3	high	high	high	high
Sulo		Norway	0.351427388787703	0.0221373922435576	0.00260727081031897	0	0	0.225742574257426	-0.993250436510878	-0.96867173751647	-0.962692163628217	3	3	3.25	3.08333333333333	high	high	high	high
Hissｰya	Hissｰy	Norway	0.0631900034127692	0.00320290866006755	0.00116009280742457	0.379207920792079	0.238613861386139	0.776237623762376	-0.977627354162483	-0.981217241653844	-0.967413885547402	2.6	3.25	3.25	3.03333333333333	moderate	high	high	high
Aralden		Norway	0.499863832824917	0.0310158355566667	0.0034993314704439	0	0	0.274257425742574	-0.972962797061611	-0.927263327903908	-0.936368269070147	3	3.25	3	3.08333333333333	high	high	high	high
Gullｰy	Gulｰy	Norway	0.00408040839416101	0.000364963503649673	0	0.29009900990099	0	0	-0.998329367903435	-0.997702529203853	-1	3	3.25	3.5	3.25	high	high	high	high
Store Lyng	Store Lyngｰyni	Norway	0.0159647903797455	0.000506329113924009	0	0.43960396039604	0.13960396039604	0	-0.998490423083531	-0.998440661826077	-1	3.2	3.25	3.25	3.23333333333333	high	high	high	high
Lambｰy	Lamｰyna	Norway	0.193276617632166	0.00672776553619358	0	0.487128712871287	0.145544554455446	0	-0.906543201602381	-0.954067626825901	-1	3.2	3.25	3.5	3.31666666666667	high	high	high	high
Saengholmen	Sengholmen	Norway	0.167065615768971	0.00906486335394696	0.0014471780028944	0.0158415841584158	0	0.413861386138614	-0.967709085150789	-0.960432479577963	-0.9646637854026	3	3.5	3.25	3.25	high	high	high	high
Nordre Sand	Nordre Sandｰyna	Norway	0.00301395024390244	0.000975609756097562	0	0.0712871287128713	0.331683168316832	0	-0.998766005377766	-0.993858468310789	-1	3	3.25	3.5	3.25	high	high	high	high
Tansｰy Island	Tansoy	Norway	0.0289485892255891	0.00336700336700335	0	0.689108910891089	0.824752475247525	0	-0.988062213308885	-0.978730085380394	-1	2.6	3	2.5	2.7	moderate	high	moderate	moderate
Nordｰy	Nordｰya	Norway	1.32355716823536	0.116819985267273	0.0194261170692542	0	0	0.19009900990099	-0.717809207331253	-0.465091624911934	-0.51477261863962	2.2	2	2.25	2.15	moderate	moderate	moderate	moderate
		Norway	0.866883764183474	0.0519649829487799	0.00666044839842506	0	0	0.167326732673267	-0.97148904830652	-0.90439475323292	-0.89205913763304	2.8	3.5	3.5	3.26666666666667	moderate	high	high	high
Vevlingen		Norway	0.322967115248579	0.0235153931672704	0.00260727081031897	0.00099009900990099	0	0.230693069306931	-0.953169356269668	-0.910784803287266	-0.940434516433077	2.6	2.5	2	2.36666666666667	moderate	moderate	moderate	moderate
Hors	Horsｰyni	Norway	0.0506587244732584	0.00162074554294978	0	0.774257425742574	0.586138613861386	0	-0.979320197459624	-0.989812009798374	-1	3.4	3.25	3.25	3.3	high	high	high	high
Store Skarv	Storskori	Norway	0.103322832636582	0.00188011501880114	0	0.694059405940594	0.230693069306931	0	-0.934805862312804	-0.985384436978479	-1	2	2.75	3	2.58333333333333	moderate	moderate	high	moderate
Stora Agnｰyni	Store Agn	Norway	0.0200451987739065	0.000871292617573682	0	0.206930693069307	0	0	-0.998104257798289	-0.9973164545712	-1	3.4	3.5	3.5	3.46666666666667	high	high	high	high
Nar	Narｰyi	Norway	0.0781740209260227	0.00314980008148547	0	0.461386138613861	0.169306930693069	0	-0.961120991950899	-0.97819817740512	-1	3	3.75	4	3.58333333333333	high	high	very high	high
		Norway	0.0378701998420234	0.000789889415481859	0	0.710891089108911	0.226732673267327	0	-0.989790843925944	-0.995944596903836	-1	1.6	2	2	1.86666666666667	low	moderate	moderate	low
Frｰa	Fr	Norway	0.736403539120026	0.0413692170184767	0.00460317387571274	0.0257425742574257	0	0.310891089108911	-0.842518001975405	-0.810294029519368	-0.884940889798278	2.6	2.75	3	2.78333333333333	moderate	moderate	high	moderate
Skarv	Skarvｰyni	Norway	0.0419506082361844	0.00115485291913153	0	0.510891089108911	0.0702970297029703	0	-0.991846590733664	-0.994945493159448	-1	3	3.75	3.75	3.5	high	high	high	high
Trｵttholmen	Trettholmen	Norway	0.0234942795823661	0.00116009280742457	0.00116009280742457	0.541584158415841	0.448514851485149	0.906930693069307	-0.990470924296393	-0.992730596025023	-0.966372661047295	3.2	3.75	3.75	3.56666666666667	high	high	high	high
Teistholmen		Norway	0.0337026096280391	0.00203231341863563	0	0.172277227722772	0.0554455445544555	0	-0.983759957714476	-0.986148299171811	-1	2.8	3.25	3.25	3.1	moderate	high	high	high
Sand	Sandｰyni	Norway	0.0782334124497855	0.00314580185402402	0.00116009280742457	0.457425742574257	0.215841584158416	0.763366336633663	-0.969151397986394	-0.980556976062668	-0.966591395596648	3.4	3.75	4	3.71666666666667	high	high	very high	high
Buskｰy		Norway	0.138732400075872	0.00598160808406334	0	0.582178217821782	0.440594059405941	0	-0.993689958147461	-0.987109305743004	-1	3	3	2.5	2.83333333333333	high	high	moderate	moderate
Veer	Verｰyna	Norway	0.311723685473324	0.0161290719060085	0	0.131683168316832	0.0356435643564356	0	-0.869524050305106	-0.897367479117122	-1	1.2	2.25	2.5	1.98333333333333	low	moderate	moderate	low
Vestre Buarｰy		Norway	0.00408040839416101	0.000364963503649673	0	0.261386138613861	0	0	-0.998346332576079	-0.997713939899304	-1	1.6	2.25	2.5	2.11666666666667	low	moderate	moderate	moderate
		Norway	0.142781902598694	0.00354653694014972	0.00116009280742457	0.430693069306931	0.0504950495049505	0.730693069306931	-0.914998740516561	-0.973201335834093	-0.963249244695	2.4	2.5	2.25	2.38333333333333	moderate	moderate	moderate	moderate
		Norway	0.727860215040041	0.0427860186154081	0.00708324152732287	0	0	0.196039603960396	-0.992765952406092	-0.956092185243536	-0.912978322002834	3	3	2.5	2.83333333333333	high	high	moderate	moderate
Nordre Marholmen	Nordre Marholmen	Norway	0.0548217138772158	0.003701733437951	0.0014471780028944	0.122772277227723	0.0831683168316832	0.775247524752475	-0.967860170833879	-0.972237134885686	-0.95431708966031	1.8	2.5	2.75	2.35	low	moderate	moderate	moderate
Okseflui	Ukseflui	Norway	0.0592842124356885	0.00536805856785084	0	0.0772277227722772	0.0732673267326733	0	-0.999699903449127	-0.996036133728937	-1	1.2	2.25	2.25	1.9	low	moderate	moderate	low
		Norway	0.0386966376022364	0.004320966824092	0	0.0534653465346535	0.102970297029703	0	-0.998918616270854	-0.992657548556369	-1	1.2	2.25	2.25	1.9	low	moderate	moderate	low
Lagoy	Lagoy	Norway	0.0842656118083168	0.00325358186117675	0	0.664356435643564	0.487128712871287	0	-0.954438818746572	-0.976542829779137	-1	2.8	3	2.75	2.85	moderate	high	moderate	moderate
Olaskjer	Olaskjeret	Norway	0.202517359232279	0.0165235106826082	0	0	0	0	-0.973538652980592	-0.940416165513425	-1	1.6	2	2	1.86666666666667	low	moderate	moderate	low
Svartskjeret		Norway	0.00408040839416101	0.000364963503649673	0	0.236633663366337	0	0	-0.999196876920814	-0.998392786374236	-1	3	3.25	3.5	3.25	high	high	high	high
Faeroy	Faeroy	Norway	0.696587119775257	0.0465747024358713	0.0034993314704439	0	0	0.0683168316831683	-0.866936562811154	-0.797868085226133	-0.914788057552551	2.2	2	1.75	1.98333333333333	moderate	moderate	low	low
Osaflua		Norway	0.00408040839416101	0.000364963503649673	0	0.200990099009901	0	0	-0.998237815175802	-0.997641948928406	-1	3.6	4.25	4.5	4.11666666666667	high	very high	very high	very high
Kinn	Kinn	Norway	0.103322832636582	0.00188011501880114	0	0.718811881188119	0.236633663366337	0	-0.929531894618941	-0.984819144648544	-1	2	2.5	1.75	2.08333333333333	moderate	moderate	low	moderate
Eikholmen	Eikholmen	Norway	0.0234942795823661	0.00116009280742457	0.00116009280742457	0.602970297029703	0.5	0.848514851485148	-0.989482078073159	-0.992371901048968	-0.965595381000169	2.8	3.25	3.25	3.1	moderate	high	high	high
		Norway	0.481492730747278	0.0273194837445975	0.0056923139265842	0	0	0.376237623762376	-0.980270956550524	-0.94404823057298	-0.902934154037047	3	3	3.25	3.08333333333333	high	high	high	high
Novi	Novi	Norway	0.0281225685883358	0.00279214796966909	0	0.337623762376238	0.407920792079208	0	-0.995137633256227	-0.988457363370189	-1	2.2	2.25	2.5	2.31666666666667	moderate	moderate	moderate	moderate
		Norway	0.159387071998622	0.00839690550384976	0.000892060660124927	0.102970297029703	0.0108910891089109	0.355445544554455	-0.948283735413973	-0.952810213707986	-0.975443663810765	2.2	2.5	1.75	2.15	moderate	moderate	low	moderate
Olderkalv	Olderkalv	Norway	0.320293922904862	0.024546842122874	0.0014471780028944	0	0	0.156435643564356	-0.962238069567283	-0.915813353620499	-0.968483992540636	2.4	3	3	2.8	moderate	high	high	moderate
		Norway	0.0261011067193668	0.00131752305665345	0	0.638613861386139	0.514851485148515	0	-0.98934921774844	-0.991719640464697	-1	3	3.5	3.5	3.33333333333333	high	high	high	high
Adneholmen	Adneholmen	Norway	0.00408040839416101	0.000364963503649673	0	0.257425742574257	0	0	-0.998340752130911	-0.997710179818123	-1	3.8	4.25	4.5	4.18333333333333	high	very high	very high	very high
Ytre Kjeholmen		Norway	0.510086217335122	0.0263525257065778	0.0034993314704439	0.0178217821782178	0	0.384158415841584	-0.92071158323491	-0.896571939928851	-0.918757739694299	1.8	2.25	2.5	2.18333333333333	low	moderate	moderate	moderate
		Norway	0.00408040839416101	0.000364963503649673	0	0.200990099009901	0	0	-0.998340278336153	-0.997709860875656	-1	3.8	4.25	4.5	4.18333333333333	high	very high	very high	very high
		Australia	0.00716204477611924	0.00106609808102343	0	0.318811881188119	0.443564356435644	0	-0.997533702273989	-0.993832224314104	-1	3.4	3.5	3.25	3.38333333333333	high	high	high	high
Heggholmen	Heggholmen	Norway	0.00169091304347825	0.00149925037481258	0	0.0108910891089109	0.543564356435644	0	-0.999312105184194	-0.990591501514567	-1	3.6	4.25	4.25	4.03333333333333	high	very high	very high	very high
		Norway	0.0487403722826079	0.00271739130434778	0	0.827722772277228	0.687128712871287	0	-0.986844474729172	-0.98604026898386	-1	1.2	2.25	2.5	1.98333333333333	low	moderate	moderate	low
Gaasvaer Solund	Gaasvaer Solund	Norway	0.111062716514332	0.0115356255267403	0.0014471780028944	0.128712871287129	0.207920792079208	0.659405940594059	-0.962737172954334	-0.934103906275042	-0.959852837232204	3	3	2.5	2.83333333333333	high	high	moderate	moderate
Ytteroyane	Kinn	Norway	0.542213826472798	0.0362538395963833	0.00260727081031897	0	0	0.124752475247525	-0.962916511450666	-0.904669195655158	-0.949943644330385	2.6	2.5	2	2.36666666666667	moderate	moderate	moderate	moderate
Litle Batalden	Litle Batalden	Norway	0.502527347595774	0.030353055261093	0.0034993314704439	0.00792079207920792	0	0.183168316831683	-0.955862090906259	-0.909826290468447	-0.928812615088411	2.8	2.75	2.25	2.6	moderate	moderate	moderate	moderate
Noren	Noren	Norway	0.104364059778703	0.00816752049452586	0	0.0465346534653465	0.0168316831683168	0	-0.968171173674848	-0.955465728764268	-1	1.6	2	2	1.86666666666667	low	moderate	moderate	low
Torvaldnakken	Torvaldsnakken	Norway	0.00408040839416101	0.000364963503649673	0	0.276237623762376	0	0	-0.998327124584046	-0.997701024764231	-1	2.4	3.5	3.25	3.05	moderate	high	high	high
AErholmen	AErholmen	Norway	0.318727414107241	0.0105770835573138	0.0020521534675495	0.444554455445545	0.10990099009901	0.657425742574257	-0.916377802858968	-0.946410195566395	-0.946219730970914	2.8	3	3.25	3.01666666666667	moderate	high	high	high
Radoy	Radoyni	Norway	1.13699041516125	0.0702967362662015	0.0154050957548464	0	0	0.184158415841584	-0.796808366396942	-0.704671670710531	-0.630611785635069	2.4	2	2.5	2.3	moderate	moderate	moderate	moderate
Holsenoy	Holsnoyni	Norway	1.12082655797445	0.0475058975587863	0.00605035187860714	0.0287128712871287	0	0.287128712871287	-0.849852458439298	-0.826596902719335	-0.864284566820572	1.8	2	2.5	2.1	low	moderate	moderate	moderate
Vagsoe	Vaagso	Norway	3.03451654745423	0.140392375557586	0.0443211708379074	0	0	0.222772277227723	-0.806435056104531	-0.643175263556032	-0.162706415584406	2	1.75	1.75	1.83333333333333	moderate	low	low	low
Selbjorn	Selbj?ｩrn	Norway	0.918254363955551	0.0770091403656867	0.016875096661091	0	0	0.185148514851485	-0.953676096729806	-0.825439173716618	-0.698053839840469	2.4	2.25	2.5	2.38333333333333	moderate	moderate	moderate	moderate
Goddo	Ylves?ｩya	Norway	0.598896667224101	0.0384468261245579	0.00453222111915963	0	0	0.0613861386138614	-0.985927613765652	-0.939966735385611	-0.932049265734555	2.8	2.5	2.5	2.6	moderate	moderate	moderate	moderate
Maroyna	Svanoya	Norway	1.16152838099791	0.090815922053813	0.0201863549392367	0	0	0.216831683168317	-0.876364926386322	-0.703685248160873	-0.570668870221154	2.8	2.5	2.25	2.51666666666667	moderate	moderate	moderate	moderate
Stavoyna	Stavoya	Norway	0.657049340460039	0.0337629510409708	0.00536341174569521	0.0425742574257426	0	0.500990099009901	-0.898821269266443	-0.868092743099616	-0.875750420471793	2.6	2.5	2.25	2.45	moderate	moderate	moderate	moderate
Hundvako	Hundvako	Norway	0.578063561141408	0.0402810644631077	0.00116009280742457	0	0	0.0613861386138614	-0.966430765413295	-0.902203547887082	-0.978555157106429	2.8	2.75	2.75	2.76666666666667	moderate	moderate	moderate	moderate
Husevagoy	Husevagoy	Norway	0.002776281036835	0.000682128240109159	0	0.116831683168317	0.221782178217822	0	-0.998999118946389	-0.995964379625748	-1	2.2	2.5	2.25	2.31666666666667	moderate	moderate	moderate	moderate
Stolmen		Norway	0.875312175021819	0.042943007541176	0.00875893807457373	0.00099009900990099	0	0.182178217821782	-0.982532660721201	-0.938082735763398	-0.873551732799497	2.4	2.75	2.75	2.63333333333333	moderate	moderate	moderate	moderate
Kalsｰyi	Store Kalsｰy	Norway	0.643457782676766	0.024634488009574	0.00679615633185304	0.104950495049505	0	0.544554455445545	-0.875890890667835	-0.892581928009564	-0.83413647516754	2.6	2.75	2.75	2.7	moderate	moderate	moderate	moderate
Bjｰrｰy	Bjｰrｰyna	Norway	0.226223502210316	0.0159252618050306	0	0.0772277227722772	0.0267326732673267	0	-0.951518861620934	-0.926896344157223	-1	2.4	2.75	3	2.71666666666667	moderate	moderate	high	moderate
		Norway	0.002776281036835	0.000682128240109159	0	0.105940594059406	0.305940594059406	0	-0.999286390867257	-0.996578330179943	-1	1.8	2.75	2.75	2.43333333333333	low	moderate	moderate	moderate
Skorholmen		Norway	0.664355601679465	0.02661792433174	0.00703095039451218	0.0613861386138614	0	0.528712871287129	-0.912760574199717	-0.903782242183767	-0.843015582867342	2.2	2.75	2.75	2.56666666666667	moderate	moderate	moderate	moderate
Feｰy	Fｰyno	Norway	0.22800672081558	0.0104490914718601	0.00255102040816324	0.341584158415842	0.0465346534653465	0.715841584158416	-0.931469820598395	-0.943429233341189	-0.931009410164913	2.8	2.25	2.25	2.43333333333333	moderate	moderate	moderate	moderate
Flatｰyni	Flatｰya	Norway	0.0378701998420234	0.000789889415481859	0	0.793069306930693	0.322772277227723	0	-0.987227694131114	-0.995476346305389	-1	2.8	3	3.25	3.01666666666667	moderate	high	high	high
Horgo		Norway	0.0435394783562726	0.00203138542499825	0.00116009280742457	0.237623762376238	0.0405940594059406	0.804950495049505	-0.975350535305307	-0.985022035716827	-0.963674277343303	3.2	3	3	3.06666666666667	high	high	high	high
Lerｰya	Ler?ｩyna	Norway	0.40889086740838	0.0265093523560159	0.00417466892944118	0.00891089108910891	0	0.410891089108911	-0.909539626469072	-0.876407715659689	-0.89482893937463	3	3.25	3.25	3.16666666666667	high	high	high	high
Roevaer Island	Rｰvｵr	Norway	0.280788800493192	0.0231704199307496	0.00565049694116504	0.00297029702970297	0.00099009900990099	0.59009900990099	-0.951335598223283	-0.904102499005294	-0.865468804071519	3.2	2.75	2.25	2.73333333333333	high	moderate	moderate	moderate
Store Hiskjo		Norway	0.421637115290753	0.0226655565665291	0.00233923866301933	0.0376237623762376	0	0.326732673267327	-0.835737543583893	-0.860735375637841	-0.932822090173742	2.4	2.25	1.75	2.13333333333333	moderate	moderate	low	moderate
Selje・Seljeｰyna	Norway	0.830309851927108	0.0502117836737838	0.0034993314704439	0.00099009900990099	0	0.0910891089108911	-0.971914726942822	-0.906346932764633	-0.942919432275769	2.8	3	2.5	2.76666666666667	moderate	high	moderate	moderate
Lammetu	Lamnetum	Norway	0.0199230909090908	0.00197628458498023	0	0.566336633663367	0.697029702970297	0	-0.992999432360136	-0.988453292292933	-1	2.8	2.75	2.75	2.76666666666667	moderate	moderate	moderate	moderate
Risｰy	Risｰyi	Norway	0.0978530252949115	0.00493834230450274	0	0.393069306930693	0.141584158415842	0	-0.943314261752897	-0.963177960834688	-1	2.8	3.25	3.25	3.1	moderate	high	high	high
Mｰkster		Norway	0.850537394530127	0.0563274986478496	0.0238603875628064	0	0	0.437623762376238	-0.928748732728266	-0.836479656601749	-0.519892433258812	2.8	3.25	3.25	3.1	moderate	high	high	high
		Norway	0.00408040839416101	0.000364963503649673	0	0.261386138613861	0	0	-0.998349120845184	-0.997715821058477	-1	3.4	3.25	3.5	3.38333333333333	high	high	high	high
Dalsｰy		Norway	0.0268459201970431	0.000985221674876802	0	0.658415841584158	0.50990099009901	0	-0.989100225007636	-0.993823252641333	-1	2.6	2.75	3.25	2.86666666666667	moderate	moderate	high	moderate
Sandtorr		Norway	0.0730961817703163	0.0070560458902581	0.00156739811912221	0.0297029702970297	0.12970297029703	0.712871287128713	-0.999790692519828	-0.996053975571203	-0.98556254064487	2.6	3	3.25	2.95	moderate	high	high	moderate
Silda	Silden	Norway	0.0199230909090908	0.00197628458498023	0	0.578217821782178	0.707920792079208	0	-0.993080351336712	-0.988518594854276	-1	3	3	2.25	2.75	high	high	moderate	moderate
Mar・Marｰya	Norway	2.03040691276898	0.0545042141739537	0.0277488245858544	0.192079207920792	0.00099009900990099	0.662376237623762	-0.962912220865014	-0.924732222545711	-0.607522519550602	2.4	3	2.75	2.71666666666667	moderate	high	moderate	moderate
Tysｰyna	Tosｰy	Norway	0.531204079385623	0.0415063954296417	0.00681058974858961	0	0	0.277227722772277	-0.969392793787397	-0.899613146682626	-0.874331302952593	2	2.75	2.75	2.5	moderate	moderate	moderate	moderate
Fuglｰy		Norway	0.167701262304874	0.00480570699780513	0.00116009280742457	0.399009900990099	0.0465346534653465	0.624752475247525	-0.951909882340138	-0.974572010575333	-0.968965572612803	2.6	3.25	3.25	3.03333333333333	moderate	high	high	high
Nautｰy		Norway	0.256786164500728	0.00782242221796614	0.00504782485898592	0.594059405940594	0.261386138613861	0.901980198019802	-0.854877612707817	-0.942372438273088	-0.842002736474117	3.2	3.25	2.75	3.06666666666667	high	high	moderate	high
Espevｵr	Espev?ｪr	Norway	0.672715371705083	0.0518533784204153	0.00536341174569521	0	0	0.177227722772277	-0.996656576431158	-0.962051484232914	-0.943872307659568	3.2	3	2.75	2.98333333333333	high	high	moderate	moderate
Lunnｰyi		Norway	0.161116123387697	0.00464628901926323	0	0.491089108910891	0.107920792079208	0	-0.93651705368689	-0.971293512525095	-1	3	3.25	3.25	3.16666666666667	high	high	high	high
Hatlｰy		Norway	0.255953771160429	0.0168612042663832	0	0.0356435643564356	0.00099009900990099	0	-0.955072331182804	-0.929780920800029	-1	3.2	3	3	3.06666666666667	high	high	high	high
Kalsｰy	Litla Kalsｰy	Norway	0.770343062116642	0.0483267333167918	0.00447135108557028	0	0	0.169306930693069	-0.984014533303508	-0.928978684028101	-0.934862729602401	2.8	3.25	3.25	3.1	moderate	high	high	high
Lerｰy-Buarｰy	Lerｰy-Buarｰya	Norway	0.188555842911585	0.0145200063173577	0.00116009280742457	0.0693069306930693	0.0297029702970297	0.356435643564356	-0.984803278281688	-0.958635487258896	-0.976865081840875	2.8	3.25	3.5	3.18333333333333	moderate	high	high	high
		Norway	0.0606916796527649	0.0023433102731647	0	0.163366336633663	0.00099009900990099	0	-0.973532001491508	-0.984787382252887	-1	2.2	3.25	3.5	2.98333333333333	moderate	high	high	moderate
		Norway	0.175135798117045	0.0139427187768345	0.00679477158578212	0.0485148514851485	0.0148514851485149	0.725742574257426	-0.988430643505834	-0.96395272748439	-0.870592717056336	2.8	3.75	4	3.51666666666667	moderate	high	very high	high
Litle Bukken		Norway	0.609161866560564	0.0576596483442693	0.00390663678214154	0.00792079207920792	0	0.237623762376238	-0.997361419018995	-0.960540125264451	-0.960398053480721	3	3.75	4	3.58333333333333	high	high	very high	high
		Norway	0.0934753833628262	0.00692765869765844	0	0.0425742574257426	0.0099009900990099	0	-0.980898176519803	-0.968928533330279	-1	2.8	3.75	4	3.51666666666667	moderate	high	very high	high
		Norway	0.444849092821953	0.0381789428434551	0.000892060660124927	0	0	0.0712871287128713	-0.990751538323048	-0.943840521358974	-0.986999084058387	3.2	3.75	4	3.65	high	high	very high	high
Midtre Rot	Midtre Rotｰyni	Norway	0.0977023476423354	0.00812927953372067	0	0.228712871287129	0.244554455445544	0	-0.966069108172438	-0.952774176297409	-1	3	3.75	4	3.58333333333333	high	high	very high	high
		Norway	0.0261011067193668	0.00131752305665345	0	0.661386138613861	0.537623762376238	0	-0.989680736454927	-0.991846388863792	-1	3.2	3.75	3.5	3.48333333333333	high	high	high	high
Urter		Norway	0.0508494195002949	0.00332646976350671	0	0.272277227722772	0.198019801980198	0	-0.997235218659131	-0.992179071419113	-1	3.4	3.5	3.5	3.46666666666667	high	high	high	high
Tekslo		Norway	0.00408040839416101	0.000364963503649673	0	0.201980198019802	0	0	-0.999619387211839	-0.99888346410089	-1	3.2	3.75	3.75	3.56666666666667	high	high	high	high
Indrevｵr		Norway	0.00408040839416101	0.000364963503649673	0	0.188118811881188	0	0	-0.998339766932383	-0.997709516668413	-1	3	3.5	3.25	3.25	high	high	high	high
Nordre Rot	Nordre Rotｰyni	Norway	0.0199230909090908	0.00197628458498023	0	0.508910891089109	0.611881188118812	0	-0.991529479141834	-0.987328186717978	-1	1.8	2.25	2.5	2.18333333333333	low	moderate	moderate	moderate
		Norway	0.247696808896839	0.0101001280840111	0	0.199009900990099	0.0257425742574257	0	-0.968039742727768	-0.963801584479299	-1	3	3.75	3.75	3.5	high	high	high	high
		Norway	0.0470533714147734	0.0016309323086694	0	0.511881188118812	0.201980198019802	0	-0.990737261980679	-0.992817190793175	-1	3	3.75	4	3.58333333333333	high	high	very high	high
Skratten	Skratten	Norway	0.109857707009274	0.00466261208649565	0.0014471780028944	0.765346534653465	0.62970297029703	0.883168316831683	-0.978613173992587	-0.979576502955195	-0.964604934175834	3	3.75	3.75	3.5	high	high	high	high
		Norway	0.483016739175849	0.0390327292408475	0.00865885186103343	0	0	0.398019801980198	-0.935915651981098	-0.858194118291719	-0.806206527207983	3.2	3.75	3.75	3.56666666666667	high	high	high	high
Mokster	Mokster	Norway	0.0419506082361844	0.00115485291913153	0	0.455445544554456	0.0425742574257426	0	-0.999101317788108	-0.998276255171875	-1	3.6	3.75	3.75	3.7	high	high	high	high
Raudholmen	Raudholmen	Norway	0.00408040839416101	0.000364963503649673	0	0.235643564356436	0	0	-0.99852042614458	-0.997834689946836	-1	3.2	3.75	3.75	3.56666666666667	high	high	high	high
		Norway	0.00408040839416101	0.000364963503649673	0	0.197029702970297	0	0	-0.998542222327564	-0.99785030973605	-1	3.6	3.5	3.5	3.53333333333333	high	high	high	high
Belekholmane		Norway	0.100919353104165	0.00590703399343139	0.0014471780028944	0.0900990099009901	0.00891089108910891	0.583168316831683	-0.986506150123705	-0.978458320570904	-0.967552507461375	3.8	4.25	4.5	4.18333333333333	high	very high	very high	very high
		Norway	0.409492001623374	0.0222644783799463	0.000892060660124927	0.0178217821782178	0	0.107920792079208	-0.900871018047471	-0.891537206243631	-0.977053356856811	2.8	3.25	3.25	3.1	moderate	high	high	high
		Norway	0.002776281036835	0.000682128240109159	0	0.0891089108910891	0.316831683168317	0	-0.99887092107367	-0.995719998290687	-1	3.8	4	4	3.93333333333333	high	very high	very high	high
Pjagen		Norway	0.468018237395614	0.021189357583875	0.00116009280742457	0.0415841584158416	0	0.197029702970297	-0.90312251877122	-0.904365115748595	-0.971220699284087	3.6	4.25	4.25	4.03333333333333	high	very high	very high	very high
		Norway	0.0547391328674194	0.00198570904659945	0	0.614851485148515	0.265346534653465	0	-0.975517129225286	-0.986949041222014	-1	3.6	4	4	3.86666666666667	high	very high	very high	high
Magnholmen	Magnholmen	Norway	0.180571814432989	0.0103092783505154	0	0.940594059405941	0.898019801980198	0	-0.930296622717915	-0.936940063697598	-1	4	4	4.5	4.16666666666667	very high	very high	very high	very high
Trettholmen	Bild?ｩy	Norway	0.0289485892255891	0.00336700336700335	0	0.684158415841584	0.757425742574257	0	-0.988577113187749	-0.979182675647303	-1	1.4	2.25	2.5	2.05	low	moderate	moderate	moderate
Litle Hiskjo	Agasystra	Norway	1.8135907211077	0.0975755339962948	0.0120938374767007	0	0	0.0831683168316832	-0.67029936685499	-0.586632678136931	-0.708859412931829	2.6	2	1.75	2.11666666666667	moderate	moderate	low	moderate
Eggholmen	Eggholmen	Norway	0.00408040839416101	0.000364963503649673	0	0.27029702970297	0	0	-0.998290457904847	-0.997676579870179	-1	2.8	3.25	3.25	3.1	moderate	high	high	high
		Norway	0.0419506082361844	0.00115485291913153	0	0.474257425742574	0.0326732673267327	0	-0.998091203509715	-0.997510761502455	-1	3.6	4	4.5	4.03333333333333	high	very high	very high	very high
		Norway	0.0439744984922894	0.0012570241637746	0.000892060660124927	0.521782178217822	0.104950495049505	0.808910891089109	-0.980603599983508	-0.991794181159148	-0.973635099604445	3	3.75	3.25	3.33333333333333	high	high	high	high
Selsoyi	Sels?ｩy	Norway	0.133873116201584	0.0123439705329462	0.00116009280742457	0	0	0.326732673267327	-0.962395587926462	-0.935340575676842	-0.969113641079886	3.2	3.25	3	3.15	high	high	high	high
Skjerholmen		Norway	0.172837354122344	0.015806327957823	0.00475843628104011	0.00099009900990099	0	0.60990099009901	-0.981078506920667	-0.947715059558286	-0.898135289134477	3.6	4.25	4.5	4.11666666666667	high	very high	very high	very high
Flesa	Flesa	Norway	0.329927133208322	0.0181046462017495	0.00376038057526251	0.111881188118812	0.0277227722772277	0.446534653465347	-0.912558350779751	-0.907816794446999	-0.90122139832075	1.8	2.25	2.25	2.1	low	moderate	moderate	moderate
		Norway	0.0340772097118302	0.00485262869972136	0	0.216831683168317	0.374257425742574	0	-0.996837384273603	-0.985190909142972	-1	2.6	3.25	3.25	3.03333333333333	moderate	high	high	high
Raunane	Raunane	Norway	0.133448175940531	0.0135161434381279	0	0	0	0	-0.974057669199237	-0.94083683102462	-1	3.6	4.25	4.25	4.03333333333333	high	very high	very high	very high
Jaktaskjeret		Norway	0.140151945216668	0.00630267754902814	0.000892060660124927	0.0544554455445545	0	0.393069306930693	-0.955864270900098	-0.965092361941551	-0.975612980667131	3.6	4.25	4.25	4.03333333333333	high	very high	very high	very high
		Norway	0.0289185976845161	0.0014471780028944	0.0014471780028944	0.653465346534653	0.532673267326733	0.917821782178218	-0.989709058023374	-0.991492257417831	-0.959302001882678	3.6	4.25	3.75	3.86666666666667	high	very high	high	high
Beitingflui		Norway	2.7199699746076	0.0998464743916693	0.0279024722008877	0.00792079207920792	0	0.269306930693069	-0.510812147345033	-0.579224626650725	-0.329960050456781	2	2	2.5	2.16666666666667	moderate	moderate	moderate	moderate
Veidskjeret	Litlesotra	Norway	2.09633971419241	0.0569625116958576	0.0198486501206639	0.128712871287129	0	0.534653465346535	-0.887880056212492	-0.867146139913493	-0.640011916460338	2	2.25	2.5	2.25	moderate	moderate	moderate	moderate
Andal Skjevene	Andalskjｵrene	Norway	0.332838991945936	0.0241280807631551	0.0175702490085913	0.146534653465347	0.0871287128712871	0.80990099009901	-0.950347676197358	-0.907183329720386	-0.595944512010575	3.6	3.5	3.5	3.53333333333333	high	high	high	high
		Norway	0.00540912133891192	0.00139470013946996	0	0.288118811881188	0.462376237623762	0	-0.9977083550441	-0.991072653460445	-1	1.8	2.25	2	2.01666666666667	low	moderate	moderate	moderate
Kalsoy	Kalsoy	Norway	0.0419506082361844	0.00115485291913153	0	0.530693069306931	0.0405940594059406	0	-0.991861232046209	-0.994949922949569	-1	3.2	3.75	3.75	3.56666666666667	high	high	high	high
Rogoy	Rogoy	Norway	0.0378701998420234	0.000789889415481859	0	0.763366336633663	0.306930693069307	0	-0.9864492864387	-0.995343892933921	-1	2.8	3	3	2.93333333333333	moderate	high	high	moderate
		Norway	0.0873351624316772	0.0038366324560033	0	0.381188118811881	0.120792079207921	0	-0.999784347031585	-0.998003957156565	-1	2.2	3.25	3.25	2.9	moderate	high	high	moderate
		Norway	0.0159647903797455	0.000506329113924009	0	0.534653465346535	0.163366336633663	0	-0.996850756901061	-0.997767828435519	-1	2.4	3.25	3.25	2.96666666666667	moderate	high	high	moderate
Trollholmen		Norway	0.0834572206503249	0.0051676359620978	0	0.288118811881188	0.19009900990099	0	-0.959633788334812	-0.96471422147225	-1	4.2	4	4.25	4.15	very high	very high	very high	very high
		Norway	0.00408040839416101	0.000364963503649673	0	0.284158415841584	0	0	-0.998350940272422	-0.997717049447412	-1	3.2	3.75	3	3.31666666666667	high	high	high	high
Rimmeflui		Norway	0.226019032796328	0.0135491756569942	0.00156739811912221	0.157425742574257	0.0841584158415841	0.502970297029703	-0.922788710506818	-0.921918126614606	-0.956335945554574	1.4	2	2.25	1.88333333333333	low	moderate	moderate	low
		Norway	0.0200451987739065	0.000871292617573682	0	0.174257425742574	0	0	-0.997739702955583	-0.997076035860552	-1	1.2	2	2.25	1.81666666666667	low	moderate	moderate	low
Bukkholmflua	Bukkholmsflua	Norway	0.00408040839416101	0.000364963503649673	0	0.28019801980198	0	0	-0.99961543422833	-0.998877822173961	-1	3	3.25	3.5	3.25	high	high	high	high
Osteroy	Haukoy	Norway	4.79347983370894	0.161427739622435	0.0775572693520708	0.00891089108910891	0	0.373267326732673	-0.286244962109194	-0.379577342804404	0.782784308116277	1.6	1.75	2.25	1.86666666666667	low	low	moderate	low
		Norway	1.39460166681341	0.103652841696964	0.0305002814050229	0	0	0.207920792079208	-0.828956878176298	-0.637594350469253	-0.329679671050161	2.2	1.75	1.75	1.9	moderate	low	low	low
Heroy	Hareidland	Norway	9.26168568425875	0.254026756310991	0.039761215818616	0.0702970297029703	0	0.183168316831683	0.478108348480514	0.00990663333171308	-0.0712332574538097	1.8	1.75	1.75	1.76666666666667	low	low	low	low
Stord	Stord	Norway	4.90157735028627	0.245816762036024	0.105256772023049	0	0	0.371287128712871	-0.562900712222431	-0.264293070398135	1.14878886366237	2.2	2	2	2.06666666666667	moderate	moderate	moderate	moderate
Bomlo	Midt?ｩya	Norway	2.50634774799025	0.126666887982991	0.0159185639067398	0	0	0.0594059405940594	-0.522089675835872	-0.450752270391616	-0.612529045010885	2.2	1.75	2	1.98333333333333	moderate	low	moderate	low
Karmoy	Karm?ｩy	Norway	2.33620858505813	0.203315328005974	0.0280849689302877	0	0	0.0663366336633664	-0.702242487244952	-0.275683412678433	-0.37724581401262	2.6	1.75	1.75	2.03333333333333	moderate	low	low	moderate
Hufteren	Huftar?ｩy	Norway	1.23754352459424	0.0964002400754524	0.0280849689302877	0	0	0.213861386138614	-0.817676929110871	-0.631417046290993	-0.356006300578904	2.4	2	2	2.13333333333333	moderate	moderate	moderate	moderate
Hauske	Rennesoya	Norway	3.34602088069598	0.157523571264375	0.0267126794514802	0	0	0.157425742574257	-0.642212763861712	-0.484884247484903	-0.431263378262678	2	1.75	1.75	1.83333333333333	moderate	low	low	low
Halsnoy	Holsnoy	Norway	3.02289702163278	0.067790097971327	0.0208609308970166	0.442574257425743	0.0178217821782178	0.592079207920792	-0.75321962992608	-0.805666293393632	-0.58274670342167	2	2	2.25	2.08333333333333	moderate	moderate	moderate	moderate
Reksteren	Reksteren	Norway	0.336015216483904	0.0206614380672888	0.00420331893827064	0.0287128712871287	0	0.472277227722772	-0.930577673208538	-0.906833634533854	-0.895770633600403	2	2	2	2	moderate	moderate	moderate	moderate
Vestre Bukken	Bokn	Norway	0.484657232661169	0.0297357132112953	0.00116009280742457	0.0099009900990099	0	0.0940594059405941	-0.923514895910927	-0.882428399276771	-0.972972140911784	2	2	2	2	moderate	moderate	moderate	moderate
Fino	Finnoya	Norway	1.30542861678766	0.0947555891050286	0.0128540753466831	0	0	0.158415841584158	-0.862767793053632	-0.69270358426571	-0.727401519221594	2.2	2	2.25	2.15	moderate	moderate	moderate	moderate
Leinoy	Bergsoya	Norway	0.2791767362233	0.0232625560406073	0.0020521534675495	0.448514851485148	0.402970297029703	0.737623762376238	-0.894932521730454	-0.859456936748855	-0.941536113944393	2.2	2.25	2	2.15	moderate	moderate	moderate	moderate
Mosteroya	Moster?ｩy	Norway	0.164475904526073	0.00679353090383616	0.00344319783025559	0.155445544554455	0.0198019801980198	0.785148514851485	-0.939436776241484	-0.959391046448045	-0.902401048704192	1.8	2.25	2.5	2.18333333333333	low	moderate	moderate	moderate
Nerlandso	Nerlandsoya	Norway	0.519572833006179	0.0309093894861371	0.00460829493087556	0.0316831683168317	0	0.364356435643564	-0.801177670654322	-0.81173516580189	-0.868207290245147	1.8	2.5	2.25	2.18333333333333	low	moderate	moderate	moderate
		Norway	0.308296272116964	0.0254647725419217	0.00691499170200993	0.0108910891089109	0.00099009900990099	0.534653465346535	-0.988680155766185	-0.950564473520627	-0.885041211203312	3.4	3.5	3.5	3.46666666666667	high	high	high	high
Huglo	Huglo	Norway	2.70257692873126	0.121868896816534	0.0623831709697242	0.00198019801980198	0	0.426732673267327	-0.719810831195723	-0.607441729991822	0.318725773862591	2	2.5	2.5	2.33333333333333	moderate	moderate	moderate	moderate
		Norway	0.797660829702088	0.0541773440032107	0.00837798786771182	0.00099009900990099	0	0.300990099009901	-0.950648518611617	-0.864336538321259	-0.842841319163818	1.8	2.5	2.5	2.26666666666667	low	moderate	moderate	moderate
		Norway	0.527646446482953	0.0320770871757015	0.00769333804714079	0.00099009900990099	0	0.418811881188119	-0.973779533746592	-0.927821683842885	-0.862822370159419	2.6	2.5	2.5	2.53333333333333	moderate	moderate	moderate	moderate
Borgundoy	Borgundoya	Norway	0.301045214676659	0.0153477640683548	0	0.288118811881188	0.108910891089109	0	-0.867074673969392	-0.899758917367684	-1	2.4	2.5	2.25	2.38333333333333	moderate	moderate	moderate	moderate
Fogn	Fogn	Norway	0.391201848656785	0.0242091993216582	0.0020521534675495	0.0267326732673267	0	0.335643564356436	-0.884312531614003	-0.869966461568934	-0.944709013665569	2	2.25	2.5	2.25	moderate	moderate	moderate	moderate
		Norway	0.00408040839416101	0.000364963503649673	0	0.274257425742574	0	0	-0.998400937121432	-0.997751080668538	-1	2.2	2.5	2.75	2.48333333333333	moderate	moderate	moderate	moderate
Eidsvikｰya	Snilstveit?ｩy	Norway	0.0493942898938307	0.00312860472233345	0	0.544554455445545	0.476237623762376	0	-0.96812185909808	-0.975409664179282	-1	2.2	2.5	2.25	2.31666666666667	moderate	moderate	moderate	moderate
Kvams・Kvamsｰya	Norway	0.192435364327737	0.020563203168086	0.000892060660124927	0.166336633663366	0.225742574257426	0.330693069306931	-0.925330640395731	-0.873899900394838	-0.974405704809123	2.2	2.5	2.5	2.4	moderate	moderate	moderate	moderate
ﾍstre Bokn	Austre Bokn	Norway	0.0261011067193668	0.00131752305665345	0	0.593069306930693	0.454455445544555	0	-0.988889044272865	-0.991547007378917	-1	2.2	2.25	2	2.15	moderate	moderate	moderate	moderate
Strｰno	Str?ｩno	Norway	0.0419506082361844	0.00115485291913153	0	0.444554455445545	0.0554455445544555	0	-0.970913634963151	-0.99059997875496	-1	2	2.5	2.5	2.33333333333333	moderate	moderate	moderate	moderate
?lforo	Straum?ｩya	Norway	0.672213589806208	0.0406801320713852	0.0056923139265842	0	0	0.207920792079208	-0.928087093536135	-0.866942046761944	-0.878792456163012	2.6	2.5	2	2.36666666666667	moderate	moderate	moderate	moderate
Rund・Runde	Norway	0.917667027636472	0.0698212788897799	0.0122226554257035	0.00297029702970297	0	0.298019801980198	-0.865649670335351	-0.733857415146628	-0.720139272123966	2.4	2.5	2.25	2.38333333333333	moderate	moderate	moderate	moderate
Vﾕgholmen	Vestre ?瀘?ｩy	Norway	0.292379950562258	0.0169132936887029	0.000892060660124927	0.0356435643564356	0.00099009900990099	0.130693069306931	-0.971334062471602	-0.946983946845751	-0.981384797895264	2.6	2.25	3	2.61666666666667	moderate	moderate	high	moderate
		Norway	0.130567644695808	0.00610709624685091	0	0.221782178217822	0.0554455445544555	0	-0.953836899139005	-0.964210781039272	-1	2.2	3	2.75	2.65	moderate	high	moderate	moderate
Bjergｰy	Bjergｰyna	Norway	0.749630101319493	0.0608568304021584	0.00900357220472991	0	0	0.178217821782178	-0.993797870587678	-0.942891713491336	-0.893982412030489	2.2	2.5	2	2.23333333333333	moderate	moderate	moderate	moderate
Fjelbergｰy	Fjelbergｰya	Norway	0.21013932842943	0.00798285825824852	0	0.266336633663366	0.0217821782178218	0	-0.900495203871401	-0.946052697403566	-1	2.2	2.5	2.25	2.31666666666667	moderate	moderate	moderate	moderate
Borg・Borgｰy	Norway	0.0371150333941609	0.00393639207507823	0	0.483168316831683	0.591089108910891	0	-0.993537591234421	-0.983671221181564	-1	2.2	2.25	2.75	2.4	moderate	moderate	moderate	moderate
Fonno		Norway	0.0612340557123105	0.00251910939934985	0	0.466336633663366	0.0920792079207921	0	-0.958389643945533	-0.979695876663983	-1	2.4	2.5	2.5	2.46666666666667	moderate	moderate	moderate	moderate
Kobbholmen	Talgje	Norway	0.891622010578808	0.0657493585971696	0.00923452376001143	0	0	0.255445544554456	-0.968316415482185	-0.874381189848926	-0.847638879982916	2.2	2.25	2.5	2.31666666666667	moderate	moderate	moderate	moderate
Rem・Rimｰya	Norway	0.341156665499049	0.0281568063634887	0.00392481264357947	0	0	0.278217821782178	-0.9812852320558	-0.933512640461316	-0.928398162980142	2	2.5	2.25	2.25	moderate	moderate	moderate	moderate
Usken	Uskjo	Norway	0.210824531547022	0.0129907787433487	0.00116009280742457	0.130693069306931	0.0267326732673267	0.38019801980198	-0.939680236034509	-0.931338805498362	-0.968981793498777	2	2.25	2.75	2.33333333333333	moderate	moderate	moderate	moderate
Skorpen	Skorpa	Norway	0.181851266545815	0.0119296219252993	0	0.213861386138614	0.163366336633663	0	-0.938736336614955	-0.931716920073035	-1	2.2	2.75	2.5	2.48333333333333	moderate	moderate	moderate	moderate
		Norway	0.109829060468155	0.00524275838980725	0.000892060660124927	0.202970297029703	0.00198019801980198	0.511881188118812	-0.942089595518747	-0.962661757933139	-0.972523102653363	2	2.25	2.25	2.16666666666667	moderate	moderate	moderate	moderate
Eikｰy	Eikｰya	Norway	0.227895441833054	0.0127059949619099	0.0014471780028944	0.1	0.0108910891089109	0.421782178217822	-0.999999993958585	-0.999975102942772	-0.999088307715091	2.6	2.5	2.25	2.45	moderate	moderate	moderate	moderate
?nuglo		Norway	0.95904854442807	0.0684678720909977	0.0258919864741474	0	0	0.39009900990099	-0.978515421602573	-0.895550615331849	-0.616071252700785	2.6	3	3.25	2.95	moderate	high	high	moderate
Kvitings・Kvitsｰy	Norway	1.24008925255111	0.084989401396886	0.0116447151795839	0	0	0.128712871287129	-0.809433850535923	-0.668292886575666	-0.730365958678813	3.2	2.25	2.5	2.65	high	moderate	moderate	moderate
Bｰrｰy	Bｰrｰya	Norway	0.341906873402612	0.0239110038376494	0.00245945877924714	0.0465346534653465	0.00099009900990099	0.4	-0.948154118532146	-0.907281780534755	-0.943226436052174	2.8	2.75	2.75	2.76666666666667	moderate	moderate	moderate	moderate
Rot・Rott	Norway	0.150492426385058	0.0114273614062024	0.0020521534675495	0.0514851485148515	0.0386138613861386	0.522772277227723	-0.957491341354588	-0.93997914862031	-0.945292949797355	2.8	2.75	3.25	2.93333333333333	moderate	moderate	high	moderate
Notaholmen	Nord-Talgje	Norway	0.103174373560535	0.013541982938029	0.00447135108557028	0.116831683168317	0.269306930693069	0.841584158415842	-0.951007803262405	-0.908359395919711	-0.865573502409549	2.8	2.75	2.75	2.76666666666667	moderate	moderate	moderate	moderate
Rｰtinga	Rｰtingo	Norway	0.00408040839416101	0.000364963503649673	0	0.230693069306931	0	0	-0.998486541764907	-0.997810639600134	-1	3	3.25	3	3.08333333333333	high	high	high	high
Spyssｰy	Spyssｰya	Norway	0.869980837588989	0.0740906588161744	0.0179933724830964	0	0	0.268316831683168	-0.956561688426358	-0.832897458878169	-0.678812092793306	2.4	3.25	3	2.88333333333333	moderate	high	high	moderate
		Norway	0.00540912133891192	0.00139470013946996	0	0.317821782178218	0.51980198019802	0	-0.997992662509017	-0.991631274260271	-1	2.2	2.75	3	2.65	moderate	moderate	high	moderate
Sokn		Norway	0.00918264702344486	0.000988016463151275	0	0.0465346534653465	0.0198019801980198	0	-0.994704118239342	-0.992648943938228	-1	2.6	2.75	3	2.78333333333333	moderate	moderate	high	moderate
Selｰy	Selｰya	Norway	0.100552332409684	0.00580908346241093	0	0.43960396039604	0.311881188118812	0	-0.946958169431423	-0.958619772425218	-1	2.6	3	3.25	2.95	moderate	high	high	moderate
Rutsｰy	Rutsｰya	Norway	0.0536612134387348	0.00395256916996045	0	0.833663366336634	0.806930693069307	0	-0.97752019637977	-0.974838515796313	-1	2.6	3.25	3	2.95	moderate	high	high	moderate
Voksa	Voks	Norway	0.178706088283659	0.0195233829045032	0.0102262499801556	0.0762376237623763	0.0851485148514851	0.797029702970297	-0.919194698536788	-0.870999245088509	-0.696021258503755	2.6	3	3	2.86666666666667	moderate	high	high	moderate
Romsa		Norway	0.195565369372982	0.01049170784155	0.000892060660124927	0.0326732673267327	0	0.266336633663366	-0.943092916716101	-0.944088520757567	-0.976054924860418	3	3	2.75	2.91666666666667	high	high	moderate	moderate
Bjelkarｰy	Bjelkarｰy	Norway	0.25002028209866	0.0222863059636621	0.00679477158578212	0.0158415841584158	0.0108910891089109	0.614851485148515	-0.963057795808905	-0.914667786891057	-0.844089400547283	2.4	3.25	3.5	3.05	moderate	high	high	high
		Norway	0.0448130720798518	0.00415309159944887	0	0.0297029702970297	0.00396039603960396	0	-0.977987565101229	-0.97142723562504	-1	2.2	3.25	3.25	2.9	moderate	high	high	moderate
		Norway	0.556743788017732	0.0349618535265719	0.00590265660950273	0	0	0.408910891089109	-0.972673160640959	-0.921803036812423	-0.895051880199082	2.6	2.75	3	2.78333333333333	moderate	moderate	high	moderate
Viglaren	Bokn	Norway	0.241553240062088	0.0239828756002695	0.00331125827814571	0	0	0.399009900990099	-0.953373072468886	-0.895383282577864	-0.919172461028761	2.6	3	3	2.86666666666667	moderate	high	high	moderate
Store Feisten	Hﾕsteinen	Norway	0.485757382519556	0.0292755747784019	0.0020521534675495	0	0	0.162376237623762	-0.964299779656374	-0.920269396958154	-0.959939748768562	2.8	2.75	3.25	2.93333333333333	moderate	moderate	high	moderate
Fｰyno	F?ｩyno	Norway	0.318487302011611	0.0265795564693138	0.00475843628104011	0.00891089108910891	0	0.517821782178218	-0.949282958406978	-0.894443764882757	-0.888906063550119	2.8	3	3	2.93333333333333	moderate	high	high	moderate
Engesund	Engesunds・Norway	0.0431991249999998	0.00961538461538458	0.00961538461538458	0.753465346534653	0.834653465346535	0.966336633663366	-0.981801617311969	-0.938622836826962	-0.718824048506461	3	3.25	3	3.08333333333333	high	high	high	high
Rist・Riste	Norway	0.356596547642988	0.0193340768797928	0.0020521534675495	0.0138613861386139	0	0.257425742574257	-0.966369762795903	-0.940533126224273	-0.95755957987574	2.8	3	2.75	2.85	moderate	high	moderate	moderate
Storkjｰr	Kjｰr	Norway	0.156169921650015	0.00657433533436735	0.00344319783025559	0.383168316831683	0.106930693069307	0.857425742574258	-0.932840072686641	-0.957610288187805	-0.898831318079185	2.8	2.75	3	2.85	moderate	moderate	high	moderate
Store Eldｰy	Store Eldｰyi	Norway	0.00408040839416101	0.000364963503649673	0	0.172277227722772	0	0	-0.997669274515511	-0.997297320979282	-1	3.2	3.25	2.5	2.98333333333333	high	high	moderate	moderate
Big Green		Australia	2.05878988036749	0.0777237569561347	0	0.538613861386139	0.306930693069307	0	-0.478049614358709	-0.61273453216912	-1	2.8	2.75	2.75	2.76666666666667	moderate	moderate	moderate	moderate
Taraldsｰya		Norway	0.138927849159954	0.00743676620611711	0.000892060660124927	0.157425742574257	0.0514851485148515	0.523762376237624	-0.943209848464003	-0.953221488574728	-0.974095218505193	2.6	2.75	2.75	2.7	moderate	moderate	moderate	moderate
Langoyni	Langｰya	Norway	0.0553673562884201	0.00363460795281989	0	0.346534653465346	0.271287128712871	0	-0.99736585160836	-0.99199347304073	-1	2.8	2.75	3.25	2.93333333333333	moderate	moderate	high	moderate
Chalky Islet	Chalky Islet	Australia	3.24576761345453	0.114054529626052	0.0021929824561403	0.828712871287129	0.687128712871287	0	-0.320747908851871	-0.482476639119004	-0.945459031797563	3	2.75	2.75	2.83333333333333	high	moderate	moderate	moderate
		Norway	0.11733865047281	0.00957430933297766	0	0	0	0	-0.970065222925436	-0.952149307864617	-1	2.4	2.75	3.25	2.8	moderate	moderate	high	moderate
Otterｰy	Otterｰya	Norway	0.253175117045868	0.0172617280635429	0.000892060660124927	0.0326732673267327	0	0.0999999999999999	-0.99095874507672	-0.966940347741261	-0.985264915994756	2.6	3	3	2.86666666666667	moderate	high	high	moderate
Nordheimsｰya		Norway	0.0378701998420234	0.000789889415481859	0	0.781188118811881	0.265346534653465	0	-0.984497202360154	-0.99502795224854	-1	2.4	2.75	2.5	2.55	moderate	moderate	moderate	moderate
Hagｰya	Hugｰyna	Norway	0.0668293912569373	0.00269931157006431	0.0021929824561403	0.422772277227723	0.127722772277228	0	-0.963714924793658	-0.980499185527101	-0.931993137026833	3	3.25	3.75	3.33333333333333	high	high	high	high
Line		Norway	0.284659974039561	0.0102298360817361	0	0.314851485148515	0.102970297029703	0	-0.872159953188034	-0.932630721195186	-1	3	3.25	3.75	3.33333333333333	high	high	high	high
		Norway	0.0159266258278146	0.00331125827814571	0.00331125827814571	0.413861386138614	0.74059405940594	0.978217821782178	-0.993540425636894	-0.979251105094504	-0.904017766324851	2.8	3.25	4	3.35	moderate	high	very high	high
		Norway	0.358963514308342	0.0201270050711999	0.0034993314704439	0.0099009900990099	0	0.421782178217822	-0.990621883196709	-0.966904061992449	-0.946231718387532	3	3.75	4	3.58333333333333	high	high	very high	high
Bjellands	Bjellandsholmen	Norway	0.0159647903797455	0.000506329113924009	0	0.435643564356436	0.127722772277228	0	-0.996831523610521	-0.997761188543183	-1	3.2	3.5	3.25	3.31666666666667	high	high	high	high
		Norway	0.0961235020567398	0.00986196971692976	0.00331125827814571	0.234653465346535	0.364356435643564	0.805940594059406	-0.976486833177392	-0.951711915760679	-0.914618174956951	3.2	3.25	3.75	3.4	high	high	high	high
Faar		Norway	0.433851616169745	0.0377980973723394	0.0014471780028944	0	0	0.0485148514851485	-0.972477523924655	-0.904189076930475	-0.972695443797993	3	2.5	2.75	2.75	high	moderate	moderate	moderate
		Norway	0.132708101556836	0.0116082092586476	0.00156739811912221	0	0.00792079207920792	0.413861386138614	-0.986429971420356	-0.962858928101078	-0.966972172079039	3	3.75	3.75	3.5	high	high	high	high
Litlekinna	Litlakinna	Norway	0.0782957469511794	0.00466533349214815	0	0.0574257425742574	0.00099009900990099	0	-0.983994818179728	-0.979071956250991	-1	3	3.75	3.75	3.5	high	high	high	high
Eime		Norway	0.315546505366061	0.0169182303480094	0.00344319783025559	0.0128712871287129	0	0.477227722772277	-0.901885582077508	-0.906877059965742	-0.906146963918585	3.2	3.25	3.25	3.23333333333333	high	high	high	high
		Norway	0.00515934298957113	0.00115874855156428	0	0.307920792079208	0.448514851485149	0	-0.997876116886955	-0.992686242503956	-1	3.2	3.5	3.5	3.4	high	high	high	high
		Norway	0.0431991249999998	0.00961538461538458	0.00961538461538458	0.747524752475247	0.800990099009901	0.994059405940594	-0.982403128060221	-0.939621005112652	-0.721002913194851	3.2	3.75	3.5	3.48333333333333	high	high	high	high
Nordre Lyklingholmen		Norway	0.195884180203936	0.00737128347154004	0.00344319783025559	0.418811881188119	0.202970297029703	0.801980198019802	-0.871775220859751	-0.941660849799093	-0.888499748709437	3.4	3.75	2.75	3.3	high	high	moderate	high
Store Mar・Store Marｰy	Norway	0.0398136247115428	0.00248667904239541	0.0014471780028944	0.463366336633663	0.372277227722772	0.826732673267327	-0.982224588435443	-0.983670693098997	-0.957108335978544	3	3.25	4	3.41666666666667	high	high	very high	high
		Norway	0.174209003731108	0.0120617735347014	0.0027647198361549	0.0455445544554455	0.00891089108910891	0.657425742574257	-0.931840827723551	-0.925733982794683	-0.920524688598942	3.4	3.25	3.5	3.38333333333333	high	high	high	high
Rossholmen	Askje	Norway	0.280038321958502	0.0197915302009775	0.0036401604590347	0.00099009900990099	0	0.230693069306931	-0.965924012528828	-0.931067728816432	-0.920144194756402	1.8	2.25	2.5	2.18333333333333	low	moderate	moderate	moderate
		Norway	0.0159647903797455	0.000506329113924009	0	0.456435643564357	0.0891089108910891	0	-0.993527054012428	-0.99682776133813	-1	3.2	3.25	3.75	3.4	high	high	high	high
Bussholmen		Norway	0.264828856610842	0.0150347043306744	0.00228310502283102	0.00495049504950495	0.00792079207920792	0.441584158415842	-0.999999673225532	-0.999808191835832	-0.996501532289639	3	3.25	3.5	3.25	high	high	high	high
Kalvholmen		Norway	0.247674813187546	0.0172034504843522	0.00116009280742457	0.0267326732673267	0.00891089108910891	0.304950495049505	-0.952185233972557	-0.92495135754603	-0.971681382085993	3.2	3.25	3.5	3.31666666666667	high	high	high	high
Nordre Lamholmen	Lamholmen	Norway	0.0688104256429566	0.00270068307255655	0	0.225742574257426	0.0188118811881188	0	-0.976188283000217	-0.984338147811503	-1	3.2	3.25	3.5	3.31666666666667	high	high	high	high
Ivarsｰyi	Ivars?ｩy	Norway	0.0683008214285712	0.00274725274725274	0	0.858415841584158	0.800990099009901	0	-0.954366065065917	-0.978039002195446	-1	2.6	2.75	2.5	2.61666666666667	moderate	moderate	moderate	moderate
Alstein		Norway	0.206817876929529	0.0116233538912026	0.00228310502283102	0.0227722772277228	0.00099009900990099	0.505940594059406	-0.999999724545435	-0.999846082062647	-0.996439122216338	3.2	3.25	3.75	3.4	high	high	high	high
Ertensｰya	Ertensｰy	Norway	0.0268216528548414	0.00435075931764672	0.00331125827814571	0.237623762376238	0.514851485148515	0.867326732673267	-0.994753375520407	-0.980897953786338	-0.91892351292756	3.2	3.25	3.25	3.23333333333333	high	high	high	high
Nordkjｰr		Norway	0.00510223862928385	0.000623052959501602	0	0.207920792079208	0.176237623762376	0	-0.997939479732949	-0.996104012350207	-1	3	3.25	3.5	3.25	high	high	high	high
Ternｰya		Norway	0.150681249453234	0.00958363094879355	0.00116009280742457	0.175247524752475	0.0742574257425743	0.443564356435644	-0.970159241792503	-0.957669071091182	-0.971513815975133	3.2	3.25	3.5	3.31666666666667	high	high	high	high
		Norway	0.0159647903797455	0.000506329113924009	0	0.397029702970297	0.0910891089108911	0	-0.993487123563486	-0.996818230144109	-1	3.6	4	3.75	3.78333333333333	high	very high	high	high
		Norway	0.00408040839416101	0.000364963503649673	0	0.208910891089109	0	0	-0.998424942332076	-0.997767613860367	-1	3.4	3.25	3.5	3.38333333333333	high	high	high	high
Hidlekjeｰya	Hillekjeｰya	Norway	0.0358878812888364	0.00248261369890424	0	0.453465346534654	0.400990099009901	0	-0.993046606424002	-0.989150699795938	-1	3.2	3.25	4	3.48333333333333	high	high	very high	high
Ogn	Ogn	Norway	0.0930818648060074	0.00754901160261723	0	0.0108910891089109	0	0	-0.97209783446733	-0.959183376613568	-1	2.8	2.5	2.75	2.68333333333333	moderate	moderate	moderate	moderate
Koholm	Muholmen	Norway	0.204817526856127	0.0158962908751191	0.00390663678214154	0	0	0.483168316831683	-0.981655980475845	-0.952323122998381	-0.920166975861862	3.2	3.75	3.75	3.56666666666667	high	high	high	high
Nordre Ilholmen		Norway	0.079975127128891	0.00370756675338302	0	0.137623762376238	0.00792079207920792	0	-0.965125422125717	-0.975931743292058	-1	3.4	3.5	3.5	3.46666666666667	high	high	high	high
Aga	Agｰy	Norway	0.350028347841103	0.0246794172575999	0.000892060660124927	0	0	0.0613861386138614	-0.957206224295913	-0.913845810359104	-0.980409118081554	3.2	3.5	3	3.23333333333333	high	high	high	high
		Norway	0.156110727356621	0.0191492788709515	0.00487865639726792	0.00792079207920792	0.00297029702970297	0.717821782178218	-0.984015413273164	-0.938690585071252	-0.897166078222073	3	3.5	3.75	3.41666666666667	high	high	high	high
Kyrkjｰy	Kyrk	Norway	1.59381073734396	0.0890626741018206	0.0233112986066438	0	0	0.177227722772277	-0.98885495716545	-0.923007128106317	-0.735988641792474	2.2	2.25	2.25	2.23333333333333	moderate	moderate	moderate	moderate
		Norway	0.158645380856952	0.00835428209469857	0.00228310502283102	0.189108910891089	0.0475247524752475	0.691089108910891	-0.999656762054642	-0.995924992416419	-0.980290976194238	3	3.25	3.5	3.25	high	high	high	high
		Norway	0.303110244373155	0.018192782914681	0.0021929824561403	0.0099009900990099	0	0	-0.975608508489259	-0.948211618054119	-0.956282550374655	3	3	3	3	high	high	high	high
		Norway	0.0441882331207153	0.00341368506660666	0	0.0841584158415841	0.0811881188118812	0	-0.978440205299067	-0.976591309028994	-1	3	3.5	3.25	3.25	high	high	high	high
		Norway	0.127054761690151	0.00571868810171505	0.000892060660124927	0.101980198019802	0	0.401980198019802	-0.967908098404633	-0.971557701649605	-0.976826630222321	3.4	3.5	3.5	3.46666666666667	high	high	high	high
		Norway	0.0995009361305546	0.00474970684786446	0	0.356435643564356	0.199009900990099	0	-0.995310844457708	-0.989585364739623	-1	3.8	3.5	3.5	3.6	high	high	high	high
		Norway	0.0452256360029672	0.00337488950976383	0	0.0277227722772277	0	0	-0.99949864201118	-0.996347106846837	-1	4	4	4	4	very high	very high	very high	very high
Rognholmane	Rognholmen	Norway	0.258722623695165	0.0138316593161475	0	0.0633663366336634	0.00297029702970297	0	-0.957031595386756	-0.943932043944587	-1	2.6	3	3	2.86666666666667	moderate	high	high	moderate
		Norway	0.525504704114643	0.0400011346040699	0.00453222111915963	0	0	0.0861386138613862	-0.999231571213815	-0.983882684859723	-0.964266814141814	2.4	2.75	2.5	2.55	moderate	moderate	moderate	moderate
Jensholmen	Jensholmen	Norway	0.600921460930855	0.0244397468584699	0.00344319783025559	0.111881188118812	0.00099009900990099	0.461386138613861	-0.88782919661017	-0.895119940526784	-0.91660154847876	2.4	2.25	2.5	2.38333333333333	moderate	moderate	moderate	moderate
Drivsundholmen	Drivsundholmen	Norway	0.527808452074744	0.0233108901591456	0.00531574024431814	0.128712871287129	0.0168316831683168	0.556435643564357	-0.830906510120141	-0.869805361869889	-0.854100254396018	2	1.75	1.5	1.75	moderate	low	low	low
Austre Sparholmen	Austre Sparholmen	Norway	0.116992028273837	0.010542930373274	0	0.0603960396039604	0.0247524752475247	0	-0.999746881357711	-0.994857425121959	-1	3.8	3.25	3.5	3.51666666666667	high	high	high	high
		Norway	0.234557087271105	0.00801569856503737	0.00255102040816324	0.499009900990099	0.0871287128712871	0.8	-0.935323412871905	-0.958390465201661	-0.932372165142705	3.4	3.25	3.5	3.38333333333333	high	high	high	high
		Norway	0.0177517164580227	0.00208659278325984	0	0.0623762376237624	0.0405940594059406	0	-0.998377366864758	-0.993679255765744	-1	3.2	3.25	3.5	3.31666666666667	high	high	high	high
		Norway	0.0289485892255891	0.00336700336700335	0	0.762376237623762	0.810891089108911	0	-0.988283317311301	-0.97892318288944	-1	3	3.25	3.5	3.25	high	high	high	high
		Norway	0.121541269338971	0.0127534057390326	0	0.74059405940594	0.808910891089109	0	-0.934493396777669	-0.908195227763186	-1	3.2	3.25	3.5	3.31666666666667	high	high	high	high
		Norway	0.123019163336171	0.00580242321130664	0	0.204950495049505	0.0475247524752475	0	-0.947167348156415	-0.962611889120453	-1	2.6	3	2.75	2.78333333333333	moderate	high	moderate	moderate
Isegrunnen	Isgrunnen	Norway	0.0579153986159299	0.00166118203305554	0	0.383168316831683	0.00099009900990099	0	-0.998350284635502	-0.997150751005401	-1	3.6	3.75	3.75	3.7	high	high	high	high
Rutsoy	Rutsoy	Norway	1.43465538436614	0.103447898850458	0.0280849689302877	0	0	0.210891089108911	-0.699111727753995	-0.530106266688926	-0.301156155604411	1.8	2	2	1.93333333333333	low	moderate	moderate	low
Nordre Fuglaskjeret		Norway	0.160276477986807	0.0107907527889861	0.0014471780028944	0.00792079207920792	0	0.349504950495049	-0.984989894483946	-0.966923390344595	-0.970119458697253	3.6	4.25	4.25	4.03333333333333	high	very high	very high	very high
Svartholmane	Svartholmane	Norway	0.323788114409519	0.0299796104513486	0.0014471780028944	0.0128712871287129	0.00297029702970297	0.251485148514852	-0.98576671669732	-0.936458189807533	-0.974917828009642	3.8	4.25	4	4.01666666666667	high	very high	very high	very high
		Norway	0.120270293431952	0.012055759442519	0	0.441584158415842	0.494059405940594	0	-0.958283494231525	-0.930006408220731	-1	4	3.5	3.75	3.75	very high	high	high	high
		Australia	0.221898152407533	0.0214654381353799	0	0.714851485148515	0.749504950495049	0	-0.908000966032598	-0.864043451344387	-1	3.4	3.25	3.25	3.3	high	high	high	high
		Norway	0.0200451987739065	0.000871292617573682	0	0.22970297029703	0	0	-0.986032265737969	-0.992890778513776	-1	1.2	2	2	1.73333333333333	low	moderate	moderate	low
[truncated: 3,744 more rows]
