# Supplementary material for: Vulnerability to climate change of islands worldwide and its impact on the tree of life
Source: Sci Rep. 2019 Oct 9;9:14471. doi: 10.1038/s41598-019-51107-x (PMC6785531; doi:10.1038/s41598-019-51107-x)
Supplement: Supplementary file 3 — Supplementary Dataset 1 [file 41598_2019_51107_MOESM3_ESM.xlsx]

## Sheet: Supplementary dataset S2
NAME	NAME_LOCAL	COUNTRY	ExpPDloss	ExpSRloss	ExpSRlossED	pvalue_ExpPDloss	pvalue_ExpSRloss	pvalue_ExpSRlossED	ExpPDloss_residuals	ExpSRloss_residuals	ExpSRlossED_residuals	Vulnerability to sea level rie	Vulnerability to shift in temperature	Vulnerability to shift in rainfall	Global vulnerability	Category of vulnerability to sea level rie	Category of vulnerability to shift in temperature	Category of vulnerability to shift in rainfall	Category of global vulnerability
Anjouan	Anjouan	Comoros	0.622	0.144	0	27.9863398434655	0.801952406676004	0.108815530874354	-0.491588035789393	-0.618370298562327	-1	2.2	2.5	2.25	2.31666666666667	Moderate	Moderate	Moderate	Moderate
Madagascar	Madagascar	Madagascar	1	1	1	3404.41519964779	83.4472686302051	15.0780268754003	4.7612006547361	3.00870755369579	2.16137953648889	2.4	2.5	2	2.3	Moderate	Moderate	Moderate	Moderate
Nosy Be	Nossy Bﾚ	Madagascar	0.654	0.146	0	52.3771220828375	1.81585579102906	0.553307885158992	-0.469335152772517	-0.618130315851997	-1	2.2	2.5	2.25	2.31666666666667	Moderate	Moderate	Moderate	Moderate
Sainte-Marie	Sainte-Marie	Madagascar	0.87	0.376	0.88	53.2344874228391	1.27649541982962	0.322280085733749	0.391557759170364	-0.427188110257499	2.05719356069656	2.2	2.75	2	2.31666666666667	Moderate	Moderate	Moderate	Moderate
Nosy Mangabe	Nosi Marosi	Madagascar	0	0	0	41.6304414742454	1.68328481629193	0.125529542920847	-0.357181577681679	0.146357291884626	-1	2.4	3.25	2.75	2.8	Moderate	High	Moderate	Moderate
Mauritius	Maurice	Mauritius	0	0.1	0	123.941671723147	4.01071120218302	1.06441493447461	-0.828845030230889	0.146096852811164	-1	2.4	2.5	2.5	2.46666666666667	Moderate	Moderate	Moderate	Moderate
Mayotte	Mayotte	Mayotte	0.696	0.676	0	83.8276577529931	2.33449923855826	0.16674815355508	-0.339180623452677	0.526286747609157	-1	2.6	2.25	2	2.28333333333333	Moderate	Moderate	Moderate	Moderate
Reunion	Rﾚunion	Rﾚunion	0.108	0.084	0	79.243821086917	5.63464750634955	0.480957344427335	-0.0227825839968057	0.145041672560259	-1	1.8	2.5	2.25	2.18333333333333	Low	Moderate	Moderate	Moderate
Mahe	Mahﾚ	Seychelles	0.542	0.962	0	118.767891814153	4.96567019591966	0.597650023292254	0.461324740703125	1.29300606070314	-1	2.4	2.5	2.25	2.38333333333333	Moderate	Moderate	Moderate	Moderate
Praslin	Praslin	Seychelles	0.692	1	0	38.5094444759554	3.02644816250865	0.0460784313725491	-0.59817084035441	0.144725443694767	-1	2.2	2.5	2	2.23333333333333	Moderate	Moderate	Moderate	Moderate
La Digue	La Digue	Seychelles	0	0	0	9.1582042513602	0.41540932615507	0.0330601092896175	-0.508815651545672	0.144833042289031	-1	2.2	3	2.25	2.48333333333333	Moderate	High	Moderate	Moderate
Tasmania	Tasmanie	Australia	1	1	0.874	769.439859359105	24.0375473288574	3.9069129158318	3.18350778137356	1.86247554801424	5.59834368606836	2.6	2	2	2.2	Moderate	Moderate	Moderate	Moderate
Lord Howe	Lord Howe	Australia	0.566	0.68	0	40.0045305719811	3.04138871713379	0.0821176686279689	-0.808585831252228	-0.427507465264143	-1	2.8	2.75	2.75	2.76666666666667	Moderate	Moderate	Moderate	Moderate
Admiralty Islands	Noddy Island	Australia	0.206	0.312	0	32.2761501695898	1.5711710242614	0.100881834215168	-0.803551225188132	-0.427289312665746	-1	3.6	3.75	3.75	3.7	High	High	High	High
Stewart (Rakiura)	Stewart	New Zealand	0.328	0.146	0	242.836245241062	7.86360704916093	1.71451024754214	-0.870836355323218	-0.713694328950827	-1	2.4	1.75	1.5	1.88333333333333	Moderate	Low	Low	Low
The Sisters	The Sisters	Australia	0	0	0	116.009408739821	4.06238597659932	0.433897250518487	-0.560753075276689	-0.427530109321542	-1	2.4	1.75	2	2.05	Moderate	Low	Moderate	Moderate
D'Urville	D'Urville	New Zealand	0.356	0.152	0	8.45741722038412	0.534498136672805	0.0827471250305849	-0.872648888421581	-0.713753698256503	-1	2.4	2	1.75	2.05	Moderate	Moderate	Low	Moderate
Sri Lanka	Ceylan	Sri Lanka	0.832	0.886	0	854.334192423473	22.98843786488	4.53311148993249	1.42755856708931	1.28998349680187	-1	2.2	2.5	2.75	2.48333333333333	Moderate	Moderate	Moderate	Moderate
Tawhiti Rahi	Rauhomaumau Island	New Zealand	0	0	0	11.3725128019371	0.328691383637953	0	-0.449210825451985	-0.427523379539251	-1	3.4	3	3.25	3.21666666666667	High	High	High	High
Art	?le Art	New Caledonia	0	0	0.47	7.50315304718291	0.445717338012064	0.25	-0.383867774825232	-0.427580930969005	2.36007316888256	2.2	2.5	2.5	2.4	Moderate	Moderate	Moderate	Moderate
Nenema	Yandﾚ	New Caledonia	0.58	0.648	0.804	11.3022019151181	0.406037729208461	0.25	-0.0504963931390399	0.144558354685389	-1	2.2	2.75	3	2.65	Moderate	Moderate	High	Moderate
Fergusson	Fergusson	Papua New Guinea	0.694	0.642	0	37.2309245296875	1.34216017450257	0.342840273761327	-0.594975958767058	-0.331835285257127	-1	1.8	2.75	2.5	2.35	Low	Moderate	Moderate	Moderate
Normanby	Normanby	Papua New Guinea	0.108	0	0	15.8996223270346	0.594396380249287	0.0346153846153846	-0.97256212622417	-0.904583028089917	-1	2.2	2.75	2.25	2.4	Moderate	Moderate	Moderate	Moderate
Tagula	Tagula Island	Papua New Guinea	0.456	0	0.632	23.6440781801836	0.425544778995622	0.157838927920895	-0.104119707998705	-0.618320971565796	1.18708614693812	2.2	2.5	2.75	2.48333333333333	Moderate	Moderate	Moderate	Moderate
Rossel	Rova	Papua New Guinea	0.792	0.298	0.808	11.4651701137	0.509333627078952	0.0673374613003096	-0.0810928289079579	-0.522935154833085	1.20861694293167	2.2	2.75	2.5	2.48333333333333	Moderate	Moderate	Moderate	Moderate
Saint Aignan	Misima	Papua New Guinea	0.106	0	0	2.26358860062879	0.127673647322062	0	-0.973211216586797	-0.904616544588716	-1	2.2	2.75	1.75	2.23333333333333	Moderate	Moderate	Low	Moderate
Rogea Island	Rogeia Island	Papua New Guinea	0	0	0	9.72907103838823	0.228182725545809	0.0833333333333334	-0.973065327752747	-0.904608942275301	-1	2.6	3	2.75	2.78333333333333	Moderate	High	Moderate	Moderate
Viti Levu	Viti Levu	Fiji	0.21	0.364	0	56.851151279287	2.32026674677704	0.32072186550097	-0.72899459386045	0.145420802667146	-1	2.2	2.75	2.75	2.56666666666667	Moderate	Moderate	Moderate	Moderate
Seram	Ceram	Indonesia	0	0	0.112	188.032647926981	4.1475585305089	1.45087708986097	-0.800596134848841	0.240605399605129	-1	2.2	2.75	2.75	2.56666666666667	Moderate	Moderate	Moderate	Moderate
New Caledonia (Grand Terre)	Nouvelle-Calﾚdonie	New Caledonia	0.262	0.982	0.154	550.390503049048	18.6963957254812	3.92564336564381	2.59783360541933	1.86242620589741	-1	2.8	2.5	2.5	2.6	Moderate	Moderate	Moderate	Moderate
Lifou	Lifou	New Caledonia	0.182	0.086	0	22.4202726900053	0.940381667599879	0.0893039471068847	-0.763959278610064	-0.427670819124059	-1	2	2.5	2.25	2.25	Moderate	Moderate	Moderate	Moderate
Ile des Pins	Ile des Pins	New Caledonia	0.732	1	0.808	51.8337854904238	1.95766058799994	0.377222586719154	0.0357709413712728	0.718253614414672	2.10212270197362	2.2	2.5	2.75	2.48333333333333	Moderate	Moderate	Moderate	Moderate
Goodenough	Dawila	Papua New Guinea	0.502	0	0.636	33.8745025762479	1.12191331018299	0.161493898681129	-0.093138466362939	-0.61825272879746	1.13390080424361	1.6	2.75	3	2.45	Low	Moderate	High	Moderate
		Papua New Guinea	0.038	0.102	0	0.917348529411765	0.120320855614973	0	-0.744680349852798	0.144419072471228	-1	1.8	2.75	2.75	2.43333333333333	Low	Moderate	Moderate	Moderate
Bougainville	Bougainville Island	Papua New Guinea	0	0	0	51.8910777713317	2.65162009612762	0.194491744047298	-0.830915177122659	0.144917678200512	-1	1.8	2.75	1.5	2.01666666666667	Low	Moderate	Low	Moderate
New-Britain	Nouvelle-Bretagne	Papua New Guinea	0.844	1	0.83	109.858863000765	4.07402179186351	0.717855688149137	0.630899130633652	0.717900962559345	2.19105426708396	2.2	2.75	2.5	2.48333333333333	Moderate	Moderate	Moderate	Moderate
Krakar	Karkar	Papua New Guinea	0.228	0.11	0	9.8185067968998	0.368222898912614	0.0833333333333334	-0.863072653906784	-0.618329841062092	-1	1.6	2.75	2	2.11666666666667	Low	Moderate	Moderate	Moderate
Kairiru	Kairiru Island	Papua New Guinea	0.124	0	0	3.76565577743213	0.244186759158501	0.0227272727272727	-0.9729255460714	-0.904601696172871	-1	1.8	2.5	2.5	2.26666666666667	Low	Moderate	Moderate	Moderate
Santa Isabel (Ysabel)	Solomon Islands	Solomon islands	0.762	0.29	0.82	78.1358158347091	1.41392492429502	0.730007661983829	0.424641121586203	-0.426990572813906	1.91543225998468	2.4	2.75	2.5	2.55	Moderate	Moderate	Moderate	Moderate
Espiritu Santo	Santo	Vanuatu	0.49	0.67	0	24.7482304184097	1.03690766567287	0.121538379341317		-0.427006344817629	-1	2.4	2.75	1.75	2.3	Moderate	Moderate	Low	Moderate
Yapen	Yapen	Indonesia	0.104	0	0	6.62041988734168	0.674421026832821	0.0163934426229508	-0.9723031372184	-0.904569872479092	-1	2.4	2.75	1.75	2.3	Moderate	Moderate	Low	Moderate
Waigeo	Waigen	Indonesia	0.07	0	0	17.7372102266936	0.99564775671107	0	-0.36307083051802	0.144955601284743	-1	2.8	2.75	2.25	2.6	Moderate	Moderate	Moderate	Moderate
Biak-Supiori	Mamaki	Indonesia	0.104	0	0	13.3056883668459	0.653844898810823	0.0402711323763956	-0.972271986048817	-0.904568	-1	2.2	2.5	2.25	2.31666666666667	Moderate	Moderate	Moderate	Moderate
Sulawesi	Pulau Iringit	Indonesia	0.886	0.678	0.87	689.184195898618	18.6763462316926	5.42281758110737	1.68069823580829	0.144993625024567	5.59564155421343	2.6	2.5	2.5	2.53333333333333	Moderate	Moderate	Moderate	Moderate
Halmahera	Nusa Tasawa	Indonesia	0.126	0	0	193.680934140977	7.67450307285747	1.55223642371781	-0.972478839166131	-0.904578784139728	-1	2.4	2.5	2	2.3	Moderate	Moderate	Moderate	Moderate
Morotai	Morotaｴ	Indonesia	0.838	0.346	0.81	132.479996051417	1.48555743525592	1.03894373600256	1.73553541936642	0.14533392069108	5.33119858117421	1.6	2.5	2.25	2.11666666666667	Low	Moderate	Moderate	Moderate
Sumatra	Sumatra	Indonesia	1	1	0.912	800.305360094192	23.2348082765019	5.77060271130121	3.75087071190599	2.43500761431424	-1	2.4	2.5	2.5	2.46666666666667	Moderate	Moderate	Moderate	Moderate
New-Ireland	Nouvelle-Irlande	Papua New Guinea	0.542	0.406	0.834	192.22427339317	3.63933864785442	1.56922848089485	-0.777461765452609	-0.522700686813409	1.064122323894	2.2	2.75	2.75	2.56666666666667	Moderate	Moderate	Moderate	Moderate
New Hanover	Nouvel-Hanovre	Papua New Guinea	0.492	0.28	0.83	8.65876884668013	0.689079025105258	0.489426435811011	-0.811589361063472	-0.618331453044246	1.19537241419626	2	2.75	2.25	2.33333333333333	Moderate	Moderate	Moderate	Moderate
Panay	Juraojurao Islet	Philippines	0.932	0.688	0.918	601.187450934631	9.96903863882673	4.7221579705897	1.71855492496853	0.145229271007579	5.41136419357294	2	2.5	2	2.16666666666667	Moderate	Moderate	Moderate	Moderate
Luzon	Luon	Philippines	0.864	0.704	0	348.341797372119	9.05661306361755	2.19598535341991	0.544550275291127	0.145100539950758	-1	2.8	2.5	2.75	2.68333333333333	Moderate	Moderate	Moderate	Moderate
Sibuyan	Sibuyan Island	Philippines	0.8	0.678	0	15.0991676570867	0.484674829950845	0.0333333333333333	-0.874709200131372	-0.864568	-1	1.6	2.5	2.25	2.11666666666667	Low	Moderate	Moderate	Moderate
Taiwan	Formose	Taiwan	0.906	0.658	0.894	1224.63978915377	31.6940052560021	9.95101010315721	1.68231032556351	0.145003726433582	5.58763378282636	2.4	2.5	2.5	2.46666666666667	Moderate	Moderate	Moderate	Moderate
Upolu	Upolu Island	Samoa	0.016	0	0	17.8406356147724	0.931143634327451	0.0666964729259811	-0.8562735307179	-0.618058318567932	-1	2	2.75	2.75	2.5	Moderate	Moderate	Moderate	Moderate
Robinson Crusoe	Juan Fernandez	Chile	0.822	0.648	0	123.160841774867	3.04891396888787	0.0232558139534884	0.158018829162986	0.144697915099894	-1	2.2	2	1.5	1.9	Moderate	Moderate	Low	Low
Madeira	Madﾞre	Portugal	0.092	0.106	0	45.27030966022	3.21786808703447	0.186531292874223	-0.484090591719034	0.145198428135159	-1	1.8	1.75	2	1.85	Low	Low	Moderate	Low
Isla de la Juventud (Pinos)	Isle of Pines	Cuba	0.64	0.142	0	164.394124376104	4.74770243370541	0.117084457356298	-0.429045524483654	-0.617720017203867	-1	2.2	2.25	2	2.15	Moderate	Moderate	Moderate	Moderate
Maui	Maui	United States of America	0.288	0	0	68.887205008638	2.79915103034321	0.236885603156233	-0.237994319184242	-0.427562194743355	-1	1.8	2.25	2.5	2.18333333333333	Low	Moderate	Moderate	Moderate
Moloka'i	Molokai	United States of America	0.742	0.38	0	42.6265684735972	1.0219609411013	0.0556242118537201	-0.197299491442777	-0.427124980096985	-1	2	2.25	3	2.41666666666667	Moderate	Moderate	High	Moderate
Socotra	Suquﾟ?｡ra - ﾏ??鰕ﾀﾏ??・Yemen	0.23	0.008	0	45.2825108338158	3.6589161511363	1.50358045836392	0.0682057544313407	0.145075698527875	-1	1.8	1.75	1.75	1.76666666666667	1	Low	Low	Low
Jamaica	Jamaｴque	Jamaica	0.748	0.686	0	606.454881141082	23.6591782112112	2.88480074615003	-0.376282704823208	-0.332072775025712	-1	2.2	2.5	1.75	2.15	Moderate	Moderate	Low	Moderate
Puerto Rico	Porto-Rico	Puerto Rico	0.114	0.132	0	414.476309285705	17.976362299566	1.9610303675633	-0.888585925042354	-0.713744452784652	-1	2.4	2.5	2.75	2.55	Moderate	Moderate	Moderate	Moderate
Cyprus	Chypre	Cyprus	0.69	0.666	0	58.9978035197163	3.04458691183523	0.236932102422772	-0.0673793740821974	0.144866315753208	-1	1.8	2	1.5	1.76666666666667	Low	Moderate	Low	Low
New Guinea	Nouvelle-Guinee	Indonesia / Papua New Guinea	1	1	1	1633.68087200954	44.6097058141681	11.3269363503779	1.5662350763019	1.57624770938964	1.19713123148453	2.6	2.75	3	2.78333333333333	Moderate	Moderate	High	Moderate
Borneo	Bornﾚo	Brunei / Indonesia / Malaysia	1	1	1	1645.23780078788	52.1442421600962	15.6322710349639	-0.255682909827219	1.28988794417247	5.63514610575215	2.2	2.75	2.75	2.56666666666667	Moderate	Moderate	Moderate	Moderate
Cuba	Pen?｡nsula Anc??n	Cuba	1	1	0	1058.63833619462	38.4238861096253	3.78734869045264	1.86991572030915	1.57629551920915	-1	3	2.25	2.5	2.58333333333333	High	Moderate	Moderate	Moderate
South Island	Ile de Jade	New Zealand	0.248	0.204	0	1412.63570750431	54.2102872394495	6.40526248267614	-0.872233280877048	-0.713740011848222	-1	2.6	1.75	2.5	2.28333333333333	Moderate	Low	Moderate	Moderate
North Island	Ile de Feu	New Zealand	0.68	0.624	0.648	1463.47988339898	63.4319896738139	7.44887011204872	-0.872120636164968	-0.713736309891111	-1	2.8	2.25	2	2.35	Moderate	Moderate	Moderate	Moderate
Hispaniola	Hispaniola	Dominican Republic	0.768	0.69	0	640.811860046557	23.002704488036	2.50026529444156	-0.376470011393932	-0.332075718938019	-1	2.2	2.25	2.25	2.23333333333333	Moderate	Moderate	Moderate	Moderate
Shikoku	Shikoku	Japan	0.586	0.382	0	111.555852320308	8.27403884209428	0.827256162660289	-0.17214191184929	0.144988325192543	-1	2.4	2.25	2	2.21666666666667	Moderate	Moderate	Moderate	Moderate
Honshu	Honshu	Japan	1	1	0.884	763.945533673234	26.8680352894939	5.85396378875157	1.91817019033688	0.717518843329354	-1	2.6	1.75	2.25	2.2	Moderate	Low	Moderate	Moderate
Hokkaido	Hokkaｴdo	Japan	0.364	0.406	0	39.4713361470843	2.29016113376039	0.27127460321402	-0.864831045655006	-0.427513268923833	-1	2	1.25	2.5	1.91666666666667	Moderate	Low	Moderate	Low
